# Supplementary material for: Crystal structure and fluorescence study of (μ-N-[(3,5-dimethyl-1H-pyrrol-2-yl)methyl­idene]-N-{4-[(3,5-dimethyl-1H-pyrrol-2-yl)methyl­idene­aza­nium­yl]phen­yl}aza­nium)bis­[di­fluorido­boron(IV)]
Source: Acta Crystallogr E Crystallogr Commun. 2021 Jan 15;77(Pt 2):126–9. doi: 10.1107/S2056989021000463 (PMC7869554; doi:10.1107/S2056989021000463)
Supplement: Supplementary file 1 [file e-77-00126-sup1.cif]

##############################################################################
#                                                                            #
# This CIF contains the data in a paper accepted for publication in          #
# Acta Crystallographica Section E. It conforms to the requirements of       #
# Notes for Authors for Acta Crystallographica Section E, and has been       #
# peer reviewed under the auspices of the IUCr Commission on Journals.       #
#                                                                            #
# Full details of the Crystallographic Information File format               #
# are given in the paper "The Crystallographic Information File (CIF):       #
# a New Standard Archive File for Crystallography" by S. R. Hall, F. H.      #
# Allen and I. D. Brown [Acta Cryst. (1991), A47, 655-685].                  #
#                                                                            #
# The current version of the core CIF dictionary is obtainable from          #
# ftp://ftp.iucr.org/pub/cif_core.dic.                                       #
#                                                                            #
# Software is freely available for graphical display of the structure(s)     #
# in this CIF. For information consult the CIF software page                 #
# http://www.iucr.org/resources/cif/software.                                #
#                                                                            #
# This file may be used for bona fide research purposes within the           #
# scientific community so long as proper attribution is given to the journal # 
# article from which it was obtained.                                        #
#                                                                            #
##############################################################################
data_I
_audit_creation_method
;
Olex2 1.2
(compiled 2015.09.30 svn.r3233 for OlexSys, GUI svn.r5103)
;
_journal_date_recd_electronic     2020-12-02
_journal_date_accepted     2021-01-13
_journal_name_full     'Acta Crystallographica, Section E'
_journal_year     2021
_journal_volume     77
_journal_issue      2
_journal_page_first     126
_journal_page_last     129
_journal_paper_category     GO
_journal_paper_doi     10.1107/S2056989021000463
_journal_coeditor_code     EX2040
_publ_contact_author_name     'Zhenming Yin'
_publ_contact_author_address
;
College of Chemistry, Tianjin Key Laboratory of Structure and Performance for
Functional Molecule, Tianjin Normal University,
Tianjin 300387,
People's Republic of China
;
_publ_contact_author_email     'tjyinzm@aliyun.com'
_publ_contact_author_fax     ?
_publ_contact_author_phone     ?
_publ_section_title
;\
Crystal structure and fluorescence study of
(\m-<i>N</i>-[(3,5-dimethyl-1<i>H</i>-pyrrol-2-yl)methylidene]<i>N</i>-{{4-\
[(3,5-dimethyl-1<i>H</i>-pyrrol-2-yl)methylideneazaniumyl]phenyl}azanium)\
bis[difluoridoboron(IV)]
;
_publ_section_title_footnote     .
loop_
    _publ_author_name
    _publ_author_footnote
    _publ_author_address
    'Liu, Xiaoxue' .
;
College of Chemistry,
Tianjin Key Laboratory of Structure and Performance for Functional Molecule,
Tianjin Normal University,
Tianjin 300387,
People's Republic of China
;
    'Li, Tuo' .
;
College of Chemistry,
Tianjin Key Laboratory of Structure and Performance for Functional Molecule,
 Tianjin Normal University,
Tianjin 300387,
People's Republic of China
;
    'Yin, Zhenming' .
;
College of Chemistry,
Tianjin Key Laboratory of Structure and Performance for Functional Molecule,
Tianjin Normal University,
Tianjin 300387,
People's Republic of China
;
_publ_section_synopsis
;
In the title compound, each boron atom is four-coordinated by two fluorine
atoms, a pyrrole N atom and an imine N atom. Both imine CH\\db N groups adopt
a <i>trans</i> conformation. In the crystal, the molecules self-assemble into
a pillar structure through C---H...F hydrogen bonds and \p--\p interactions.
;
_chemical_name_systematic
;\
(\m-<i>N</i>-[(3,5-Dimethyl-1<i>H</i>-pyrrol-2-yl)methylidene]\
<i>N</i>-{{4-[(3,5-dimethyl-1<i>H</i>-pyrrol-2-yl)methylideneazaniumyl]phenyl}\
azanium)bis[difluoridoboron(IV)]
;
_chemical_name_common
;
Bis(difluoroboron)bis(pyrrol-2-yl)methylenediaminophenylene
;
_chemical_formula_moiety     'C20 H20 B2 F4 N4'
_chemical_formula_sum     'C20 H20 B2 F4 N4'
_chemical_formula_iupac     'C20 H20 B2 F4 N4'
_chemical_formula_weight     414.02
_chemical_melting_point     ?
_space_group_crystal_system     orthorhombic
_space_group_name_H-M_alt     'P n m a'
_space_group_name_Hall     '-P 2ac 2n'
loop_
    _space_group_symop_operation_xyz
    'x, y, z'
    '-x+1/2, -y, z+1/2'
    '-x, y+1/2, -z'
    'x+1/2, -y+1/2, -z+1/2'
    '-x, -y, -z'
    'x-1/2, y, -z-1/2'
    'x, -y-1/2, z'
    '-x-1/2, y-1/2, z-1/2'
_cell_length_a     20.2495(9)
_cell_length_b     6.8046(5)
_cell_length_c     13.4969(5)
_cell_angle_alpha     90
_cell_angle_beta     90
_cell_angle_gamma     90
_cell_volume     1859.74(17)
_cell_formula_units_Z     4
_cell_measurement_reflns_used     1337
_cell_measurement_theta_min     3.9050
_cell_measurement_theta_max     73.0000
_cell_measurement_temperature     109.7(5)
_exptl_crystal_description     block
_exptl_crystal_colour     brown
_exptl_crystal_size_max     0.25
_exptl_crystal_size_mid     0.14
_exptl_crystal_size_min     0.13
_exptl_crystal_density_diffrn     1.479
_exptl_crystal_density_meas     ?
_exptl_crystal_density_method     ?
_exptl_crystal_F_000     856
_exptl_absorpt_coefficient_mu     0.985
_exptl_absorpt_correction_type     multi-scan
_exptl_absorpt_process_details
;
(CrysAlisPro; Rigaku OD, 2015)
;
_exptl_absorpt_correction_T_min     0.47759
_exptl_absorpt_correction_T_max     1.00000
_diffrn_ambient_temperature     109.7(5)
_diffrn_source     'micro-focus sealed X-ray tube'
_diffrn_radiation_type     CuK\a
_diffrn_radiation_wavelength     1.54184
_diffrn_radiation_monochromator     mirror
_diffrn_measurement_device_type
                'Rigaku Oxford Diffraction SuperNova, Dual, Cu at zero, AtlasS2'
_diffrn_measurement_device     'four-circle diffractometer'
_diffrn_measurement_method     '\w scans'
_diffrn_detector     'CCD plate'
_diffrn_detector_area_resol_mean     5.2740
_diffrn_reflns_number     4486
_diffrn_reflns_av_R_equivalents     0.0458
_diffrn_reflns_av_unetI/netI     0.0502
_diffrn_reflns_theta_min     3.936
_diffrn_reflns_theta_max     67.077
_diffrn_reflns_theta_full     67.077
_diffrn_measured_fraction_theta_max     1.000
_diffrn_measured_fraction_theta_full     1.000
_diffrn_reflns_limit_h_min     -17
_diffrn_reflns_limit_h_max     24
_diffrn_reflns_limit_k_min     -7
_diffrn_reflns_limit_k_max     8
_diffrn_reflns_limit_l_min     -13
_diffrn_reflns_limit_l_max     16
_diffrn_radiation_probe     x-ray
loop_
    _refln_index_h
    _refln_index_k
    _refln_index_l
    _refln_F_squared_meas
    _refln_F_squared_sigma
    2 0 0 265.282 42.7956
    3 0 0 -30.5348 38.2937
    4 0 0 41338.9 892.399
    5 0 0 -58.8026 105.803
    6 0 0 2092.31 269.816
    7 0 0 -66.2486 117.708
    8 0 0 34929.3 1216.16
    9 0 0 -54.5138 131.988
    10 0 0 3646.54 477.762
    11 0 0 52.5079 143.194
    12 0 0 98.5048 175.022
    13 0 0 50.4586 204.631
    14 0 0 201.915 312.003
    15 0 0 -34.7081 79.6724
    15 0 0 125.779 104.433
    16 0 0 5356.3 357.142
    16 0 0 5155.25 389.895
    -17 0 0 -18.9675 148.44
    17 0 0 -16.5956 75.1557
    17 0 0 -33.5669 98.383
    18 0 0 1533.83 196.812
    18 0 0 1535.14 221.684
    19 0 0 -16.7248 80.902
    19 0 0 -10.7775 108.395
    20 0 0 10316.3 542.078
    21 0 0 -1.85541 92.6994
    22 0 0 273.543 106.633
    23 0 0 -7.25692 75.7951
    24 0 0 2898.95 190.739
    -1 0 1 11677.9 298.141
    -2 0 1 143990 1207.68
    3 0 1 24606 443.965
    3 0 1 23416.9 644.949
    4 0 1 15374.1 586.486
    4 0 1 16303.9 416.361
    5 0 1 5295.9 393.685
    5 0 1 5283.49 271.119
    6 0 1 2429.32 227.513
    6 0 1 2744.25 301.928
    7 0 1 12154.7 473.743
    7 0 1 12258.6 666.716
    8 0 1 53669.4 1500.09
    9 0 -1 68116.5 1855.67
    9 0 1 64662.9 1782.17
    10 0 1 27.1333 142.323
    10 0 -1 97.726 132.41
    11 0 -1 13264.4 939.09
    11 0 1 13348.1 934.67
    12 0 1 226.609 183.699
    12 0 -1 25.9657 151.785
    13 0 -1 7027.95 763.344
    14 0 -1 6603.49 784.603
    -14 0 1 5586.36 689.365
    -15 0 1 725.392 276.48
    15 0 1 746.585 158.846
    15 0 -1 977.867 315.63
    15 0 -1 719.158 157.427
    15 0 1 878.033 153.979
    16 0 1 1794.48 232.714
    16 0 1 1870.64 223.003
    16 0 -1 1710.46 228.352
    -16 0 1 1065.05 310.513
    16 0 -1 2184.08 552.706
    17 0 1 553.014 150.385
    -17 0 1 317.448 212.779
    17 0 1 465.13 126.381
    18 0 -1 -27.3442 114.836
    18 0 1 -0.94704 109.252
    18 0 1 9.67239 90.273
    19 0 1 517.492 140.903
    19 0 1 480.657 122.888
    19 0 -1 392.472 128.605
    20 0 -1 270.707 135.67
    20 0 1 406.401 128.472
    21 0 1 344.236 141.651
    21 0 -1 215.71 109.055
    22 0 1 1338.86 175.927
    22 0 -1 1286.7 191.407
    23 0 1 245.339 98.8146
    23 0 -1 175.605 96.6883
    24 0 -1 3633.44 222.58
    0 0 2 44438.7 764.757
    -1 0 2 2966.34 213.485
    1 0 2 2965.41 212.64
    -2 0 2 3925.38 259.081
    -3 0 2 1383.02 174.795
    -4 0 2 7262.06 400.934
    5 0 2 26188.8 627.529
    -5 0 2 26948.1 813.326
    6 0 2 5840.97 317.209
    -6 0 2 6494.09 430.361
    -7 0 2 159.337 108.652
    7 0 2 43.7644 75.1302
    -8 0 2 12181.2 682.59
    8 0 2 11202.3 505.188
    -9 0 2 28711.7 1133.64
    9 0 2 26222.1 811.194
    -10 0 2 -44.0528 107.358
    -11 0 2 37822 1505.73
    11 0 -2 38315.4 1637.58
    -12 0 2 4939.13 586.552
    12 0 -2 4768.69 613.897
    -13 0 2 4088.67 574.733
    13 0 -2 4672.96 639.057
    14 0 -2 959.941 352.259
    14 0 2 825.885 163.287
    -14 0 2 687.715 270.697
    14 0 -2 634.457 145.488
    15 0 -2 9624.98 1006.67
    -15 0 2 8705.03 890.533
    15 0 -2 8192.08 478.615
    15 0 2 8769.61 471.474
    15 0 2 8663.54 477.499
    -16 0 2 2780.25 537.177
    16 0 -2 3063.87 306.452
    16 0 2 2696.81 282.575
    16 0 -2 3969.37 701.771
    16 0 2 2885.04 293.598
    17 0 2 1327.14 215.891
    17 0 2 1174.63 195.443
    17 0 -2 1616.62 495.437
    -17 0 2 1372.29 385.533
    17 0 -2 1217.46 221.816
    18 0 2 389.971 130.404
    18 0 2 253.465 106.685
    18 0 -2 407.064 147.341
    19 0 2 510.892 138.82
    19 0 -2 700.135 181.548
    19 0 2 621.72 150.464
    20 0 2 1923.38 231.547
    20 0 -2 2212.53 271.072
    21 0 -2 687.684 157.587
    21 0 2 729.814 158.423
    22 0 -2 901.503 168.583
    23 0 -2 157.071 103.62
    24 0 -2 183.836 81.8505
    0 0 3 2.02974 81.2317
    -1 0 3 597.127 123.728
    1 0 3 579.387 122.476
    2 0 3 7849.99 427.46
    -2 0 3 7484.6 413.119
    -3 0 3 36399 940.938
    -4 0 3 20328.9 751.127
    -5 0 3 4664.29 392.692
    6 0 3 31340.7 779.672
    -6 0 3 35534 1097.32
    -7 0 3 7364.1 529.714
    7 0 3 6684.32 378.907
    -8 0 3 -72.3425 115.667
    8 0 3 -17.9247 78.4536
    -9 0 3 4220.32 454.065
    9 0 3 3909.83 329.382
    -10 0 3 5242.89 550.516
    -11 0 3 30333.5 1381.12
    -12 0 3 1595.46 359.951
    12 0 -3 1906.99 398.857
    13 0 -3 947.325 317.618
    -13 0 3 798.852 290.018
    14 0 -3 24253.2 1547.3
    14 0 -3 24269.5 777.907
    -14 0 3 22330.9 1420.25
    14 0 3 22330.8 734.408
    -15 0 3 1678.38 429.635
    15 0 -3 2074.81 504.868
    15 0 -3 2179.36 264.636
    15 0 3 1608.23 225.445
    15 0 3 2114.48 246.186
    16 0 3 111.338 101.248
    16 0 -3 -52.4518 305.935
    16 0 -3 110.493 113.219
    16 0 3 182.77 93.2761
    -16 0 3 83.7422 143.646
    17 0 -3 4438.01 388.034
    17 0 3 3903.02 338.175
    17 0 3 5077.84 374.701
    17 0 -3 5074.98 842.518
    18 0 3 408.633 124.155
    18 0 -3 457.616 145.55
    18 0 3 554.464 160.819
    19 0 -3 3854.46 368.637
    19 0 3 3822.09 319.136
    19 0 3 3305.24 298.658
    20 0 -3 336.246 151.456
    21 0 -3 2504.84 274.75
    22 0 -3 -27.1263 108.396
    23 0 -3 1318.14 178.282
    24 0 -3 226.861 78.7715
    0 0 4 1320.81 203.65
    -1 0 4 8302.73 474.194
    1 0 4 8653.36 485.145
    2 0 4 16716.9 692.238
    -2 0 4 16345.2 688.618
    -3 0 4 26748.6 919.726
    -4 0 4 10396.7 604.71
    -5 0 4 1221.24 245.298
    -6 0 4 6725.06 527.248
    -7 0 4 9728.75 659.036
    7 0 4 8755.98 476.99
    8 0 4 8236.12 475.966
    -8 0 4 9070.96 672.901
    -9 0 4 11075 770.573
    -10 0 4 3781.24 486.43
    -11 0 4 21497.4 1199.05
    -12 0 4 2110.27 408.516
    -13 0 4 9060.35 883.861
    13 0 -4 9041.01 948.526
    13 0 4 8218.78 444.669
    14 0 4 2282.83 254.343
    -14 0 4 2078.94 455.201
    14 0 -4 2398.28 518.131
    15 0 -4 14937.4 1309.69
    15 0 4 13337.6 596.644
    -15 0 4 14090.2 1204.19
    15 0 -4 15045.7 658.421
    16 0 -4 603.626 167.647
    -16 0 4 629.248 295.393
    16 0 4 596.359 149.474
    16 0 -4 851.673 359.813
    17 0 -4 28.3322 114.697
    17 0 4 184.726 118.578
    18 0 -4 1833.01 275.366
    18 0 4 1249.02 200.844
    19 0 -4 2321.84 297.289
    20 0 -4 725.329 181.81
    21 0 -4 508.708 131.8
    22 0 -4 2544.36 258.517
    23 0 -4 2359.03 220.756
    24 0 -4 2191.33 173.359
    0 0 5 14.9836 103.457
    1 0 5 60643.1 1426.07
    -1 0 5 61172 1447.38
    -2 0 5 11484.9 649.238
    2 0 5 11248.1 636.212
    -3 0 5 30454 1086.79
    -4 0 5 4400.22 440.537
    -5 0 5 41020.2 1373.67
    -6 0 5 1881.36 322.138
    -7 0 5 2969.13 408.558
    8 0 5 3722.43 352.87
    -8 0 5 4841.37 526.871
    -9 0 5 7421.52 672.703
    -10 0 5 124.484 145.564
    -11 0 5 2348.46 426.341
    -12 0 5 570.465 243.692
    13 0 5 23697.4 763.176
    -13 0 5 22314.4 1421.15
    14 0 5 330.537 126.49
    14 0 -5 883.806 404.745
    -14 0 5 576.485 251.741
    -15 0 5 3463.4 617.941
    15 0 -5 3564.33 688.899
    15 0 5 3634.95 326.756
    16 0 -5 24.9519 104.685
    16 0 -5 61.337 209.871
    16 0 5 -33.4013 111.939
    17 0 5 346.211 122.95
    17 0 -5 340.308 147.746
    18 0 -5 643.686 187.743
    18 0 5 533.583 132.612
    19 0 -5 3477.14 355.78
    20 0 -5 287.788 143.736
    21 0 -5 1492.27 214.236
    22 0 -5 83.9149 99.1229
    23 0 -5 85.9377 73.3107
    0 0 6 1381.4 258.24
    1 0 6 50160 1453.96
    -1 0 6 50497.3 1468.58
    -2 0 6 20156.5 950.457
    2 0 6 19217.1 914.759
    -3 0 6 28037.2 1149.66
    -4 0 6 19605.2 995.32
    -5 0 6 612.23 205.338
    -6 0 6 1050.35 278.61
    -7 0 6 14240.9 936.782
    -8 0 6 5582.83 610.193
    -9 0 6 1793.3 377.144
    -10 0 6 833.678 277.172
    -11 0 6 215.338 210.626
    -12 0 6 10699.4 969.679
    12 0 6 12589.1 547.541
    13 0 6 1273.2 200.056
    -13 0 6 1000.71 336.695
    -14 0 6 3217.18 592.069
    14 0 6 3373.18 304.011
    15 0 6 120.4 96.9905
    15 0 -6 146.717 208.787
    -15 0 6 16.4932 218.174
    16 0 6 1143.55 188.601
    16 0 -6 900.931 195.009
    17 0 -6 3137.54 329.2
    18 0 -6 4085.74 372.015
    19 0 -6 851.672 194.756
    20 0 -6 367.229 130.407
    21 0 -6 25.5112 90.8207
    22 0 -6 2092.77 209.877
    23 0 -6 582.549 108.61
    0 0 7 2.81484 115.458
    1 0 7 17153.5 937.972
    -1 0 7 16994.5 945.078
    -2 0 7 1542.6 310.889
    -3 0 7 47.5925 118.482
    -4 0 7 2559.22 402.659
    -5 0 7 5230.32 581.62
    -6 0 7 12127.3 899.223
    -7 0 7 3107.48 474.924
    -8 0 7 3350.76 506.605
    -9 0 7 5865.71 686.765
    -10 0 7 32428.6 1645.44
    -11 0 7 32.1837 149.954
    11 0 7 76.3515 76.9616
    12 0 7 1984.06 230.97
    -12 0 7 1642.93 436.221
    -13 0 7 27843.5 1691.01
    13 0 7 27233.3 841.554
    -14 0 7 11188.5 644.113
    14 0 7 10728.1 535.391
    -14 0 7 10434.3 1068.06
    15 0 7 6686.32 423.944
    -15 0 7 6238.94 448.931
    16 0 -7 171.301 131.161
    17 0 -7 937.475 196.849
    18 0 -7 1323.31 214.227
    19 0 -7 367.521 144.677
    20 0 -7 652.751 160.444
    21 0 -7 2406.69 231.176
    22 0 -7 -81.2359 82.8459
    0 0 8 9625.51 772.272
    -1 0 8 2644.95 422.782
    1 0 8 2822.61 427.443
    -2 0 8 4325.46 537.425
    -3 0 8 2100.73 401.55
    -4 0 8 370.67 194.824
    -5 0 8 12427.4 957.296
    -6 0 8 5169.46 639.626
    -7 0 8 952.406 312.307
    -8 0 8 1606.01 379.195
    9 0 8 51.3189 76.384
    -9 0 8 35.5209 118.777
    10 0 8 369.892 103.967
    -10 0 8 395.61 226.741
    11 0 8 2150.05 231.991
    -11 0 8 2240.54 472.152
    -12 0 8 3674.6 626.874
    -13 0 8 3509.91 440.124
    -14 0 8 4832.9 435.171
    -15 0 8 18007.8 753.341
    16 0 -8 320.792 137.579
    -16 0 8 428.675 146.27
    17 0 -8 97.4075 111.806
    18 0 -8 1709.61 230.299
    19 0 -8 1367.02 195.737
    20 0 -8 -52.4645 79.2485
    21 0 -8 4768.91 286.235
    22 0 -8 205.817 69.9987
    0 0 9 -15.8065 116.346
    -1 0 9 2273.18 426.932
    -2 0 9 3476.16 520.125
    -3 0 9 5007.19 632.028
    -4 0 9 1032.99 322.349
    -5 0 9 1217.37 337.052
    5 0 9 962.561 163.254
    -6 0 9 383.147 204.454
    6 0 9 539.9 137.768
    7 0 9 7268.29 414.457
    -7 0 9 6036.76 751.488
    8 0 9 494.482 127.432
    -8 0 9 414.429 245.889
    9 0 9 825.806 148.337
    -9 0 9 805.323 286.042
    -10 0 9 5770.06 758.408
    -11 0 9 1693.62 420.936
    -12 0 9 390.015 283.529
    -13 0 9 7811.69 616.619
    -14 0 9 178.942 217.901
    -15 0 9 3194.99 333.628
    16 0 -9 694.93 152.411
    -16 0 9 873.734 181.901
    17 0 -9 262.955 121.053
    18 0 -9 142.312 112.002
    19 0 -9 54.5893 79.697
    20 0 -9 238.92 88.5315
    21 0 -9 170.363 90.4872
    0 0 10 37752.9 931.127
    -1 0 10 1308.5 191.972
    1 0 10 1373.09 197.944
    -1 0 10 1109.45 351.96
    2 0 10 2039.12 233.145
    -2 0 10 2033.95 432.18
    -2 0 10 2307.01 237.571
    -3 0 10 3568.67 572.528
    3 0 10 4125.2 331.533
    -3 0 10 4036.43 303.644
    4 0 10 16693.3 646.947
    -4 0 10 16674.6 608.523
    -4 0 10 16418.5 1223.58
    -5 0 10 122.409 153.582
    5 0 10 37.6316 92.9281
    -5 0 10 21.0983 68.963
    6 0 10 1029.51 180.47
    -6 0 10 905.783 151.535
    -6 0 10 1099.47 341.248
    -7 0 10 2052.33 457.265
    7 0 10 2220.02 248.482
    -8 0 10 885.138 320.888
    8 0 10 813.886 160.742
    -9 0 10 3723.59 628.75
    9 0 10 3736.33 302.622
    10 0 10 100.922 73.2751
    -10 0 10 634.734 343.85
    -11 0 10 4886.24 560.224
    -12 0 10 1106.72 297.244
    -13 0 10 215.001 225.292
    -14 0 10 185.112 180.612
    15 0 -10 136.834 96.6492
    -15 0 10 7.32072 136.852
    -16 0 10 1135.02 183.834
    16 0 -10 1150.29 178.779
    -17 0 10 343.145 106.507
    17 0 -10 178.156 101.887
    18 0 -10 60.8616 92.3226
    19 0 -10 48.1935 64.4649
    20 0 -10 2404.78 172.343
    0 0 11 581.07 261.859
    0 0 11 -42.9589 86.6247
    -1 0 11 7262.58 438.554
    1 0 11 7626.15 452.471
    -2 0 11 25875.1 1602.83
    2 0 11 25381.7 818.758
    -2 0 11 25744 796.935
    -3 0 11 3598.61 305.192
    3 0 11 3603.33 320.571
    -3 0 11 4062.56 648.023
    -3 0 11 3323.17 458.817
    -4 0 11 5426.87 559.383
    -4 0 11 5837.38 384.383
    -4 0 11 4675.3 695.382
    4 0 11 5426.38 394.365
    -5 0 11 -0.97702 69.3986
    5 0 11 -29.5919 87.1395
    -5 0 11 155.024 169.804
    6 0 11 125.52 94.3939
    -6 0 11 16.2257 72.8124
    -7 0 11 1088.47 359.48
    7 0 11 614.648 146.291
    -8 0 11 4790.35 517.994
    8 0 11 5029.29 362.917
    9 0 11 15702.9 617.811
    -9 0 11 16483.4 868.467
    -10 0 11 401.763 307.708
    10 0 11 185.795 86.5075
    -11 0 11 3191.83 449.928
    -12 0 11 7441.22 560.595
    -13 0 11 1143.2 251.361
    -14 0 11 228.942 153.94
    15 0 -11 102.817 88.9651
    -15 0 11 -29.1377 162.833
    16 0 -11 102.686 119.503
    -16 0 11 112.243 95.954
    -17 0 11 1351.1 145.816
    17 0 -11 1083.46 147.272
    18 0 -11 105.272 70.8605
    0 0 12 31779.4 931.133
    -1 0 12 6450.9 481.431
    -1 0 12 7776.34 458.6
    1 0 12 7896.06 470.181
    -2 0 12 459.877 271.854
    2 0 12 372.143 131.112
    -2 0 12 312.125 113.325
    -3 0 12 157.763 96.2599
    -3 0 12 443.516 282.153
    3 0 12 155.273 106.659
    -4 0 12 5218.1 368.518
    -4 0 12 4738.01 489.544
    4 0 12 4706.5 371.596
    5 0 12 1892.74 248.262
    -5 0 12 2137.5 238.622
    -5 0 12 2015.16 381.171
    -6 0 12 3767.35 445.443
    6 0 12 3316.34 311.698
    -6 0 12 3991.99 315.537
    -7 0 12 2026.12 382.006
    7 0 12 1972.73 237.884
    -8 0 12 829.387 283.446
    8 0 12 324.636 115.443
    -9 0 12 4204.59 462.798
    9 0 12 4400.66 322.393
    -10 0 12 1477.69 314.265
    10 0 12 1160.36 157.757
    -11 0 12 180.924 189.277
    -12 0 12 305.155 203.435
    13 0 -12 41.3844 74.0121
    -13 0 12 -50.1587 164.852
    -14 0 12 -81.5835 150.962
    14 0 -12 -48.4933 68.3304
    15 0 -12 1384.4 170.914
    -15 0 12 1149.78 148.29
    -16 0 12 2701.04 191.714
    16 0 -12 2288.01 189.596
    17 0 -12 164.707 68.9076
    0 0 13 30.4274 89.687
    -1 0 13 457.669 151.722
    1 0 13 402.987 124.644
    -1 0 13 470.561 133.229
    -2 0 13 3091.39 336.236
    2 0 13 4067.9 349.425
    -2 0 13 3968.96 330.085
    -3 0 13 4996.88 360.685
    3 0 13 4810.96 376.548
    -3 0 13 4345.17 385.368
    4 0 13 512.03 138.828
    -4 0 13 238.551 214.905
    -4 0 13 443.516 121.131
    -5 0 13 230.175 205.904
    5 0 13 126.871 90.7151
    -5 0 13 163.31 85.9261
    6 0 13 808.879 161.099
    -6 0 13 1146.38 170.124
    -6 0 13 1314.39 288.068
    7 0 13 804.455 152.493
    -7 0 13 765.255 261.566
    -8 0 13 222.658 210.016
    8 0 13 -35.922 87.0273
    -9 0 13 650.92 218.267
    9 0 13 758.554 132.762
    -10 0 13 1248.43 240.742
    10 0 13 1561.28 168
    -11 0 13 261.152 162.791
    -12 0 13 987.339 183.031
    12 0 -13 960.838 138.8
    -13 0 13 177.665 122.318
    13 0 -13 487.163 98.5267
    -14 0 13 3140.83 224.47
    14 0 -13 2419.02 185.356
    -15 0 13 405.339 97.2679
    0 0 14 -15.2251 85.0603
    -1 0 14 913.294 164.989
    1 0 14 879.153 165.715
    -2 0 14 2645.56 252.888
    2 0 14 2778.98 278.584
    -2 0 14 2551.21 255.574
    -3 0 14 98.1188 84.0117
    3 0 14 -62.5879 108.197
    -3 0 14 -163.649 163.026
    -4 0 14 33.6665 72.428
    4 0 14 -167.119 115.293
    -4 0 14 -53.7544 138.516
    -5 0 14 658.841 127.108
    5 0 14 489.452 120.923
    -5 0 14 548.573 172.542
    -6 0 14 2281.91 202.85
    -6 0 14 2192.74 265.921
    6 0 14 2346.99 235.133
    -7 0 14 -118.614 171.349
    7 0 14 12.4124 70.1811
    -8 0 14 308.215 146.137
    8 0 14 365.687 95.5371
    -9 0 14 487.287 140.994
    9 0 14 751.189 114.566
    10 0 14 29.347 43.2979
    -10 0 14 -200.455 145.424
    -11 0 14 -66.445 135.614
    -12 0 14 2294.4 198.504
    -13 0 14 4385.29 236.347
    0 0 15 52.3367 73.4647
    -1 0 15 4093.14 286.085
    1 0 15 4263.46 301.385
    -2 0 15 1190.9 164.843
    2 0 15 1508.74 183.085
    -3 0 15 516.355 104.63
    3 0 15 386.874 107.993
    -4 0 15 265.138 73.6694
    4 0 15 201.571 78.887
    -5 0 15 2467.71 211.793
    5 0 15 2463.81 221.757
    6 0 15 -34.8195 65.9317
    -6 0 15 -189.541 119.797
    -7 0 15 84.1368 96.5373
    7 0 15 157.467 63.5057
    -8 0 15 1052.12 152.021
    8 0 15 547.486 90.2884
    -9 0 15 1028.69 145.237
    -10 0 15 1169.81 146.022
    -11 0 15 1812.15 144.451
    0 0 16 4824.61 257.423
    1 0 16 154.242 66.7669
    -1 0 16 100.062 52.9213
    2 0 16 1180.69 133.905
    3 0 16 633.932 101.721
    4 0 16 1333.47 136.143
    5 0 16 -60.2537 56.2555
    0 -1 0 28.8324 40.8655
    0 -1 0 11.3965 53.7805
    1 -1 0 11.0383 58.1033
    1 -1 0 24.9509 54.5757
    2 -1 0 1559.21 176.223
    3 1 0 8.4288 38.2156
    3 -1 0 -14.1395 84.7509
    4 1 0 16277.3 432.705
    5 -1 0 -25.5558 103.538
    5 1 0 10.9504 71.7263
    6 -1 0 402.85 169.127
    6 -1 0 289.1 148.414
    6 1 0 271.523 112.83
    7 -1 0 -36.2113 135.027
    7 -1 0 26.1476 146.033
    7 1 0 9.26508 85.259
    8 -1 0 15548.1 804.909
    8 -1 0 16176 941.057
    8 1 0 16044 729.967
    9 1 0 -63.9444 100.16
    9 -1 0 40.6024 146.794
    10 1 0 14350.8 821.222
    10 -1 0 13790.3 980.572
    11 1 0 -83.5756 145.435
    11 -1 0 1.22142 145.176
    12 1 0 1741.88 364.717
    12 -1 0 1631.36 402.033
    13 1 0 10.5637 150.653
    13 -1 0 93.4179 174.844
    14 -1 0 2381.21 266.589
    14 -1 0 1740.55 456.995
    -15 1 0 11.1804 95.4415
    15 -1 0 8.39343 101.967
    15 1 0 -56.3273 81.2291
    15 -1 0 249.685 225.926
    15 -1 0 10.8325 69.5367
    15 1 0 -19.9008 99.6925
    16 1 0 222.257 114.928
    -16 1 0 13.1826 131.487
    16 -1 0 65.6818 105.971
    16 1 0 13.0038 94.8639
    17 1 0 -12.3725 92.7627
    17 1 0 78.3495 101.323
    17 -1 0 -28.3454 114.563
    -17 -1 0 131.768 198.855
    18 1 0 1631.18 228.008
    18 -1 0 1235.83 215.777
    19 1 0 44.318 102.789
    19 1 0 8.05202 75.3021
    19 -1 0 8.01524 120.887
    20 1 0 1354.21 195.989
    20 1 0 1018.97 160.932
    20 -1 0 1199.69 218.629
    21 1 0 -8.16497 73.4176
    21 -1 0 7.56548 94.8094
    22 -1 0 344.999 141.264
    23 -1 0 66.8062 95.9844
    24 -1 0 56.6718 66.9268
    0 -1 1 410.285 65.3865
    0 -1 -1 372.671 79.5031
    -1 -1 1 8723.12 302.01
    -1 -1 -1 8400.9 254.941
    1 -1 -1 8883.22 352.615
    -1 1 1 8615.32 223.161
    1 -1 1 9128.29 259.81
    -2 -1 1 105194 1208.29
    -2 1 1 105748 881.533
    -3 1 1 23119.7 503.516
    4 -1 1 2108.2 222.638
    -4 1 1 2021.04 175.265
    5 -1 -1 5474.31 388.786
    5 -1 1 4873.12 350.194
    6 -1 1 244.58 157.945
    6 -1 1 114.855 109.4
    7 -1 1 9764.71 682.83
    7 -1 -1 9313.69 671.014
    7 -1 1 9134.36 544.435
    8 1 -1 656.29 175.877
    8 -1 1 302.931 157.337
    8 -1 -1 449.352 208.386
    8 -1 1 517.341 224.396
    9 -1 -1 32412.2 1404.05
    9 -1 1 34331.5 1453.43
    9 -1 1 34101.5 1166.51
    9 1 -1 36571 1240.95
    10 -1 -1 42.908 143.96
    10 -1 1 299.213 260.802
    10 -1 1 186.296 175.469
    10 1 -1 115.742 128.767
    11 -1 1 100.582 231.025
    11 1 -1 -62.4477 163.081
    11 -1 -1 223.211 223.237
    12 -1 -1 173.618 228.5
    12 1 -1 285.654 177.213
    12 -1 1 34.4714 203.009
    -12 1 1 153.674 152.926
    13 -1 -1 1400.48 377.564
    -13 1 1 1424.73 402.705
    13 1 -1 1666.94 376.332
    13 -1 1 1929.67 481.312
    14 1 1 4909.87 365.015
    14 -1 1 5346.76 386.17
    -14 1 1 4615.3 606.479
    14 -1 -1 5296.12 773.021
    -14 -1 1 5048.64 687.785
    14 -1 -1 5395.16 384.903
    15 1 1 277.311 119.975
    -15 -1 1 152.653 158.424
    15 1 -1 277.714 90.0417
    15 -1 1 180.064 98.3013
    15 1 -1 285.687 113.043
    15 -1 1 315.012 105.523
    15 -1 -1 288.455 137.28
    15 -1 -1 334.113 230.494
    -15 1 1 11.9323 106.194
    16 -1 -1 2503.01 593.446
    16 -1 1 2555.01 288.21
    16 1 -1 2989.62 271.279
    -16 -1 1 2698.72 541.069
    16 -1 -1 2523.13 291.827
    16 1 1 2788 303.471
    -16 1 1 2160.41 440.66
    16 1 -1 2505.17 270.456
    17 1 -1 -38.7315 98.0744
    -17 -1 1 164.53 203.324
    17 1 1 117.527 100.743
    17 -1 1 18.6455 110.495
    17 -1 -1 -12.9981 194.297
    17 1 -1 192.371 110.587
    17 -1 -1 -23.0407 109.593
    18 1 -1 8890.9 507.799
    18 -1 1 8236.85 510.709
    18 -1 -1 8632.03 526.598
    18 1 -1 10222.2 497.538
    18 1 1 10027.3 514.909
    19 1 1 4908.4 357.69
    19 1 -1 4604.42 363.036
    19 -1 -1 4703.99 394.367
    19 -1 1 4352.11 375.72
    19 1 -1 5151.91 334.3
    20 -1 -1 200.646 115.449
    20 1 1 400.211 111.079
    20 1 -1 559.945 142.036
    20 -1 1 373.531 141.258
    21 -1 -1 436.89 146.872
    21 1 -1 616.005 142.593
    21 1 1 396.734 107.174
    21 -1 1 410.057 148.746
    22 1 -1 34.936 80.6368
    22 -1 -1 142.138 112.617
    22 -1 1 106.925 95.0657
    23 -1 1 210.327 107.051
    23 -1 -1 282.594 126.98
    24 -1 -1 156.11 84.3717
    0 -1 2 -5.26109 56.6714
    0 1 2 -27.0909 56.2787
    -1 -1 2 15823.9 505.976
    -1 1 2 14608.4 429.703
    1 -1 2 15727.1 477.2
    -2 1 2 8780.71 346.067
    -2 -1 2 8936.92 409.391
    2 -1 2 8962 367.093
    -3 -1 2 13050.1 535.91
    -3 1 2 13120 455.306
    -4 -1 2 2971.74 285.122
    4 -1 2 2811.19 262.119
    -4 1 2 2906.6 236.769
    -5 1 2 6407.58 381.372
    -5 -1 2 6473.23 443.579
    5 -1 2 5910.44 399.382
    -6 1 2 23183.2 783.654
    6 -1 2 21961.6 785.683
    -6 -1 2 24304.7 926.101
    -7 1 2 2290.78 267.183
    7 -1 2 1993.43 263.136
    -7 -1 2 1996.54 297.68
    8 -1 2 141.779 120.738
    -8 -1 2 198.532 148.633
    -8 1 2 268.939 118.151
    9 -1 2 21567.8 915.585
    -9 1 2 22423.2 957.536
    -9 -1 2 20249.5 1028.55
    -10 1 2 5865.9 538.967
    10 -1 -2 5394.93 632.246
    -10 -1 2 5920.48 600.14
    10 -1 2 5814.26 511.013
    10 1 -2 5806.6 573.866
    -11 1 2 447.582 199.278
    11 1 -2 500.72 196.648
    11 -1 2 827.963 256.457
    11 -1 -2 360.898 217.743
    -11 -1 2 405.252 194.047
    -12 -1 2 930.853 285.164
    12 -1 -2 888.056 315.328
    12 1 -2 1204.68 310.761
    -12 1 2 781.765 256.159
    -13 1 2 2621.21 456.416
    13 1 -2 3644.56 554.68
    13 -1 -2 3560.64 602.09
    -13 -1 2 3401.22 545.441
    -14 -1 2 650.947 259.585
    14 1 2 767.441 154.561
    -14 1 2 451.837 221.258
    14 -1 2 731.145 160.216
    14 -1 -2 852.843 177.424
    14 -1 -2 510.908 276.71
    14 -1 2 559.486 133.37
    15 -1 2 -22.4842 93.5834
    -15 -1 2 58.4711 164.44
    15 -1 -2 74.8817 105.861
    15 -1 2 -56.3832 108.929
    15 1 -2 67.0749 83.725
    15 -1 -2 -15.9307 200.24
    15 1 2 85.719 90.3093
    -15 1 2 -101.016 207.531
    16 -1 2 2592.66 292.593
    16 -1 -2 2629.22 597.854
    16 -1 -2 2625.85 294.949
    -16 -1 2 2819.65 555.083
    -16 1 2 2595.66 510.316
    16 1 -2 2672.06 287.764
    16 1 2 2919.97 296.053
    17 1 2 1681.5 222.016
    17 -1 -2 1800.87 258.34
    17 1 -2 1761.58 235.951
    17 -1 2 1622.66 246.679
    17 -1 -2 1746.9 532.283
    18 -1 2 201.326 126.635
    18 1 2 212.953 124.18
    18 1 -2 267.691 118.594
    18 -1 -2 172.386 133.501
    19 1 2 4578.85 380.656
    19 -1 2 4755.9 383.732
    19 1 -2 5064.75 405.213
    19 -1 -2 4620.82 400.229
    20 1 2 744.91 163.92
    20 1 -2 784.325 172.788
    20 -1 -2 807.377 192.688
    20 -1 2 633.369 170.158
    21 1 2 822.278 145.731
    21 1 -2 858.413 158.493
    21 -1 -2 845.354 185.851
    21 -1 2 953.506 178.82
    22 -1 2 843.1 153.627
    22 -1 -2 774.237 167.747
    22 1 -2 701.203 134.901
    23 -1 -2 124.395 96.9744
    23 1 -2 59.9311 67.2576
    24 -1 -2 780.829 125.582
    0 -1 3 10474.3 477.57
    0 1 3 10202.8 446.469
    -1 1 3 1320.02 172.664
    1 -1 3 1340.38 186.482
    -1 -1 3 1347.21 183.336
    -2 -1 3 890.698 172.086
    -2 1 3 739.707 131.773
    2 -1 3 743.465 144.002
    -3 -1 3 7387.25 456.353
    -3 1 3 7392.42 408.55
    -4 1 3 68403.9 1307.32
    -4 -1 3 65643.9 1418.72
    -5 1 3 2226.01 263.552
    -5 -1 3 2476.06 307.38
    -6 1 3 2697.32 298.802
    6 -1 3 2428.96 286.126
    -6 -1 3 2704.87 338.852
    7 -1 3 2053.15 282.879
    -7 -1 3 2174.41 314.559
    -7 1 3 2230.87 289.718
    -8 1 3 2595.39 325.974
    8 -1 3 2477.56 308.444
    -8 -1 3 2372.2 351.138
    -9 -1 3 2221.57 370.483
    9 -1 3 2068 298.504
    -9 1 3 1952.02 301.122
    10 -1 3 553.901 191.405
    -10 1 3 349.402 172.684
    -10 -1 3 537.124 240.221
    11 -1 3 63.2019 155.995
    -11 1 3 103.992 138.077
    -11 -1 3 -70.4276 143.813
    12 1 -3 -19.111 175.261
    -12 -1 3 54.6508 173.208
    12 -1 3 66.4377 144.416
    12 -1 -3 144.237 174.231
    -12 1 3 53.7532 101.73
    -13 1 3 3044.83 494.019
    13 -1 -3 2812.24 551.628
    -13 -1 3 3228.92 553.775
    13 1 -3 3700.11 561.98
    14 -1 -3 231.579 127.571
    14 -1 -3 513.901 309.175
    14 1 3 275.095 129.428
    14 -1 3 154.826 98.4467
    14 -1 3 165.874 111.33
    -14 -1 3 155.257 194.417
    -14 1 3 174.458 194.443
    15 -1 3 1309.96 226.282
    15 -1 -3 1108.45 432.409
    15 -1 3 789.111 161.283
    15 -1 -3 1162.64 205.6
    -15 -1 3 581.504 322.293
    -15 1 3 1365.91 397.257
    15 1 3 1030.08 185.29
    16 -1 -3 859.062 367.811
    16 -1 -3 796.946 189.827
    -16 1 3 897.414 342.94
    16 1 -3 650.39 157.697
    16 1 3 779.862 186.686
    -16 -1 3 675.028 283.189
    16 -1 3 684.679 170.487
    17 1 -3 19576 779.81
    17 -1 -3 20212.3 822.284
    17 -1 3 19120.4 764.595
    17 1 3 19406.1 725.489
    18 1 -3 13482.2 652.435
    18 -1 3 12471.9 609.575
    18 -1 -3 12380.9 657.239
    18 1 3 11299.1 557.11
    19 -1 -3 1063.2 217.419
    19 -1 3 1186.46 207.492
    19 1 -3 1496.66 242.852
    19 1 3 927.505 175.06
    20 -1 -3 1741.79 247.112
    20 1 -3 1847.4 253.155
    20 -1 3 1582.01 225.486
    20 1 3 1529.06 216.658
    21 1 -3 1321.66 205.388
    21 -1 3 1440.76 193.167
    21 1 3 1394.2 185.772
    21 -1 -3 1562.59 228.896
    22 -1 -3 260.213 108.866
    22 1 -3 56.0748 77.9922
    23 1 -3 140.297 74.606
    23 -1 -3 203.538 97.0992
    24 -1 -3 169.08 85.8875
    0 -1 4 -52.7683 98.0845
    0 1 4 -19.2732 76.3479
    1 -1 4 5090.95 382.47
    -1 1 4 4846.72 363.921
    -1 -1 4 5326.5 401.421
    1 1 4 5137.23 386.091
    2 -1 4 86.2584 108.968
    -2 1 4 -50.3036 85.9799
    -2 -1 4 48.3928 98.2703
    -3 1 4 2306.09 264.516
    -3 -1 4 2170.58 284.319
    -4 1 4 -59.2087 90.0973
    -4 -1 4 7.13839 99.8023
    -5 -1 4 6097.64 511.565
    -5 1 4 6744.78 493.715
    -6 -1 4 9457.71 661.607
    -6 1 4 9769.12 621.176
    -7 -1 4 1104.48 241.107
    -7 1 4 1245.86 247.128
    7 -1 4 1213.66 243.125
    8 -1 4 4942.34 454.19
    -8 -1 4 5829.26 571.029
    -8 1 4 6000.44 526.416
    -9 1 4 108.523 112.349
    -9 -1 4 -36.3585 120.419
    9 -1 4 -18.5464 113.406
    -10 -1 4 330.835 164.302
    10 -1 4 399.127 198.409
    -10 1 4 441.294 189.83
    -11 1 4 872.909 262.381
    11 -1 4 737.77 226.259
    -11 -1 4 666.113 258.45
    -12 -1 4 2499.89 476.975
    -12 1 4 2545.84 449.597
    13 -1 -4 97.6819 102.379
    -13 -1 4 154.766 171.673
    13 -1 4 302.193 139.697
    13 -1 4 53.8219 97.2223
    13 -1 -4 15.88 168.305
    -13 1 4 91.6099 189.27
    13 1 -4 230.433 184.368
    13 1 4 216.97 115.875
    14 1 4 323.163 128.873
    14 -1 -4 105.983 223.872
    14 -1 4 323.762 162.238
    -14 -1 4 276.595 213.798
    14 -1 -4 203.994 96.2244
    -14 1 4 388.471 239.135
    14 -1 4 156.376 90.8687
    15 -1 -4 15861.1 716.47
    -15 -1 4 16983.2 1362.45
    15 -1 4 16723.2 697.013
    15 1 4 15303.3 631.653
    15 -1 -4 15627 1430
    -15 1 4 17282.4 1330.19
    16 -1 -4 6791.93 480.737
    16 1 4 6699.26 426.816
    16 -1 -4 7205.14 1021.14
    -16 -1 4 8143.03 990.23
    16 -1 4 6937.83 460.456
    16 1 -4 7120.12 465.602
    17 -1 -4 122.681 130.383
    17 1 -4 158.584 132.832
    17 1 4 25.4466 89.4075
    17 -1 4 180.939 128.99
    18 1 -4 1986.71 264.698
    18 -1 -4 1578.93 253.259
    18 1 4 1540.65 231.92
    18 -1 4 1850.73 247.251
    19 1 -4 2193 279.505
    19 -1 -4 1677.51 259.018
    19 1 4 1574.02 207.502
    19 -1 4 1960.9 246.498
    20 1 -4 695.262 174.555
    20 -1 -4 748.65 175.677
    20 1 4 600.052 139.529
    21 1 -4 187.303 122.418
    21 -1 -4 208.399 129.187
    22 -1 -4 655.179 150.498
    22 1 -4 543.918 126.13
    23 -1 -4 219.727 95.2138
    23 1 -4 178.629 78.9856
    24 -1 -4 112.939 72.5435
    0 1 5 766.959 185.953
    0 -1 5 925.894 196.679
    -1 -1 5 12770.2 693.012
    -1 1 5 11276.4 615.371
    1 1 5 12207.6 653.904
    1 -1 5 12388.3 671.75
    -2 -1 5 3369.77 370.749
    -2 1 5 3556.61 356.997
    2 -1 5 3887.66 388.938
    -3 -1 5 6362.86 523.252
    -3 1 5 6300.01 489.318
    -4 -1 5 1356.92 262.266
    -4 1 5 838.782 207.459
    -5 -1 5 5972.22 551.419
    -5 1 5 6855.54 546.023
    -6 1 5 14923.8 836.274
    -6 -1 5 13004.7 836.985
    7 -1 5 7123.94 542.814
    -7 -1 5 6889.44 633.629
    -7 1 5 7520.01 621.22
    8 -1 5 15504.7 829.242
    -8 -1 5 14471.6 951.73
    -8 1 5 15433.7 911.377
    -9 1 5 5286.43 557.06
    -9 -1 5 5535.5 618.562
    9 -1 5 4946.08 495.769
    -10 1 5 -29.8952 101.49
    -10 -1 5 -27.3633 136.977
    10 -1 5 142.964 169.343
    -11 -1 5 964.354 302.337
    -11 1 5 1184.26 286.072
    12 1 5 295.223 121.554
    12 -1 5 21.204 79.8391
    -12 1 5 10.9326 116.071
    -12 -1 5 38.9304 124.23
    13 -1 5 530.135 142.87
    13 -1 -5 542.537 149.14
    13 1 5 781.707 169.496
    13 -1 5 590.633 166.555
    -13 1 5 813.554 296.07
    -13 -1 5 879.586 337.124
    14 -1 5 1961.11 249.532
    -14 -1 5 1649.74 461.084
    14 -1 -5 1634.85 243.212
    -14 1 5 1800.78 433.07
    14 1 5 1899.11 232.905
    14 -1 -5 2343.74 561.443
    -15 1 5 15108.3 1275.16
    15 -1 -5 14221.6 1391.35
    -15 -1 5 14862.8 1302.15
    15 -1 5 13384.5 612.415
    15 1 5 15011.6 635.125
    15 -1 -5 13373.4 656.451
    16 1 5 1051.6 192.734
    16 -1 -5 954.234 212.37
    17 1 -5 8641.2 530.715
    17 -1 -5 7715.96 520.181
    17 1 5 7720.29 457.595
    18 1 5 367.668 125.756
    18 -1 -5 432.185 161.982
    18 1 -5 571.102 180.939
    19 1 -5 2897.42 320.412
    19 -1 -5 2487.43 296.993
    19 1 5 2029.49 243.565
    20 1 5 47.0108 88.1212
    20 1 -5 128.813 117.294
    20 -1 -5 33.0995 118.566
    21 1 -5 1736.16 212.976
    21 -1 -5 1469.11 207.932
    22 1 -5 -8.76874 76.4324
    22 -1 -5 -11.9556 83.8952
    23 -1 -5 47.2668 75.1295
    23 1 -5 18.3216 63.638
    0 1 6 368.872 141.96
    0 -1 6 0.71121 112.412
    -1 1 6 4811.98 458.395
    -1 -1 6 3888.22 419.168
    1 -1 6 4757.76 462.447
    1 1 6 4583.8 451.745
    -2 1 6 805.157 208.769
    -2 -1 6 984.18 223.877
    2 -1 6 795.548 204.918
    -3 1 6 1996.08 306.788
    -3 -1 6 1788.44 311.947
    -4 -1 6 14792.4 891.956
    -4 1 6 16457.3 892.568
    -5 1 6 88.9543 97.6207
    -5 -1 6 89.0536 133.915
    -6 -1 6 63095.3 1973.73
    -6 1 6 70512.6 1952.73
    -7 1 6 13691.3 892.86
    -7 -1 6 13012 932.351
    8 -1 6 15220.7 874.171
    -8 -1 6 14609.7 1023.68
    -8 1 6 16137.2 1001.05
    -9 1 6 1951.4 381.449
    9 -1 6 1862.14 320.013
    -9 -1 6 1752.38 382.946
    -10 1 6 -12.2665 119.548
    -10 -1 6 -89.1474 181.635
    -11 1 6 26.8054 140.408
    -11 -1 6 -26.9614 149.079
    11 1 6 147.453 88.9516
    12 1 6 1962.29 227.601
    -12 1 6 1889.22 399.77
    -12 -1 6 1816.91 440.666
    -12 -1 6 1776.12 282.234
    -13 -1 6 1034.91 367.089
    -13 1 6 705.406 268.74
    13 1 6 952.193 177.525
    -13 -1 6 647.669 201.617
    14 -1 -6 1434.97 222.719
    14 1 6 1487.28 209.035
    14 -1 -6 1557.25 507.859
    -14 -1 6 1581.93 428.988
    -14 1 6 1293.62 403.448
    15 -1 -6 46.4202 118.013
    15 1 6 337.098 141.035
    16 1 6 69.5939 95.2265
    16 -1 -6 126.149 132.343
    17 -1 -6 3511.74 354.082
    17 1 -6 3541.52 343.223
    17 1 6 3093.2 288.515
    18 -1 -6 1026.3 203.36
    18 1 6 728.32 163.719
    18 1 -6 931.73 200.675
    19 1 6 846.687 152.962
    19 -1 -6 1006.43 191.973
    19 1 -6 993.867 199.949
    20 1 -6 604.469 152.583
    20 -1 -6 599.99 153.326
    21 -1 -6 206.449 104.586
    21 1 -6 271.073 110.717
    22 -1 -6 -17.391 78.0386
    22 1 -6 25.7653 74.1612
    23 -1 -6 275.134 84.0589
    23 1 -6 142.38 63.0273
    0 -1 7 11037.8 774.003
    0 1 7 12063.6 784.473
    -1 -1 7 693.788 211.617
    -1 1 7 853.491 235.709
    1 -1 7 1038.91 252.363
    -2 1 7 -73.5591 102.676
    2 -1 7 67.7367 112.015
    -2 -1 7 -71.4388 111.937
    -3 -1 7 1576.78 319.149
    -3 1 7 1587.22 306.531
    -4 1 7 2574.73 397.739
    -4 -1 7 1957.85 364.74
    -5 -1 7 -69.6071 127.16
    -5 1 7 80.5249 134.426
    -6 1 7 4872.67 559.056
    -6 -1 7 4311.48 564.1
    -7 -1 7 63.1367 123.911
    -7 1 7 60.8005 142.861
    -8 -1 7 27.5597 134.832
    -8 1 7 -33.418 116.358
    8 -1 7 49.506 183.91
    -9 -1 7 237.781 199.612
    9 -1 7 423.066 192.669
    -9 1 7 159.819 163.328
    -10 -1 7 3626 428.769
    10 1 7 4797.57 324.958
    -10 -1 7 4364.54 642.407
    -10 1 7 3661.55 541.671
    -11 -1 7 644.829 264.715
    -11 1 7 306.021 172.178
    11 1 7 307.293 120.859
    -11 -1 7 358.089 229.437
    12 1 7 36.6209 87.8516
    -12 1 7 191.756 263.372
    -12 -1 7 -60.0765 166.111
    -12 -1 7 78.8469 169.738
    13 1 7 199.162 108.167
    -13 1 7 160.222 172.472
    -13 -1 7 143.945 179.336
    -13 -1 7 78.2426 210.167
    14 1 7 623.453 156.809
    -14 -1 7 697.12 179.301
    14 -1 -7 621.567 160.255
    15 -1 -7 143.727 103.667
    15 1 7 129.371 94.6735
    -15 -1 7 226.845 123.061
    16 -1 -7 3730.33 359.248
    16 1 7 3814.91 317.096
    17 -1 -7 6.68248 109.181
    17 1 7 77.3421 94.4802
    17 1 -7 50.0528 118.035
    18 1 7 207.173 110.47
    18 1 -7 241.186 122.974
    18 -1 -7 199.588 121.861
    19 1 -7 56.4588 100.271
    19 -1 -7 38.9401 114.399
    20 1 -7 560.752 151.652
    20 -1 -7 510.106 139.958
    21 1 -7 1196.5 166.734
    21 -1 -7 1306.77 168.966
    22 -1 -7 157.465 74.0141
    22 1 -7 260.163 90.6407
    0 1 8 -89.0599 131.212
    0 -1 8 -58.353 158.261
    -1 1 8 3320.31 469.257
    -1 -1 8 2825 432.674
    1 -1 8 2972.46 443.789
    -2 -1 8 3267.61 475.469
    -2 1 8 3379.91 472.198
    -3 -1 8 1623.15 349.672
    -3 1 8 1859.23 363.275
    -4 1 8 1248.8 309.697
    -4 -1 8 998.874 294.758
    -5 -1 8 -36.1655 133.347
    -5 1 8 120.696 133.726
    -6 1 8 177.72 168.087
    -6 -1 8 64.4621 130.013
    -7 -1 8 3666.32 426.884
    -7 -1 8 2877.52 501.919
    -7 1 8 3181.82 501.143
    -8 -1 8 19079.8 1307.8
    -8 1 8 18106 1202.99
    -8 -1 8 17029.7 805.607
    8 -1 8 18315.4 1090.75
    -9 -1 8 743.212 283.439
    -9 -1 8 249.743 243.132
    -9 1 8 274.781 244.404
    10 1 8 1514.36 199.32
    -10 1 8 1019.92 334.081
    -10 -1 8 1435.21 305.056
    -10 -1 8 1344.28 392.943
    11 1 8 48.7854 88.5285
    -11 -1 8 226.211 214.083
    -11 1 8 5.24535 135.069
    -11 -1 8 177.71 212.409
    -12 -1 8 -55.7557 166.379
    -12 -1 8 75.895 160.663
    12 1 8 -60.5204 91.8877
    -12 1 8 21.5677 144.15
    -13 -1 8 334.975 203.039
    13 1 8 -15.5612 85.5658
    14 -1 -8 405.948 142.834
    14 1 8 388.293 126.481
    -14 -1 8 317.067 163.701
    15 -1 -8 5909.51 433.68
    -15 -1 8 6158.28 388.61
    15 1 8 6491.45 403.674
    -16 1 8 3945.56 402.148
    16 -1 -8 3593.9 335.335
    -16 -1 8 4173.34 296.397
    16 1 8 3431.82 291.647
    17 -1 -8 43.9914 94.4477
    17 1 -8 60.9037 109.628
    18 -1 -8 1346.37 203.105
    18 1 -8 1573.3 226.951
    19 -1 -8 1059.36 174.141
    19 1 -8 1271.73 197.047
    20 -1 -8 31.68 73.6485
    20 1 -8 226.993 103.993
    21 -1 -8 162.566 72.4459
    21 1 -8 162.082 80.7182
    0 -1 9 2615.55 449.012
    -1 1 9 890.157 300.115
    1 -1 9 634.175 260.348
    -1 -1 9 367.12 188.041
    -2 -1 9 6800.84 725.87
    -2 1 9 6834.94 728.321
    -3 1 9 2153.04 418.735
    -3 -1 9 1511.77 361.308
    -4 -1 9 1874.91 326.726
    -4 1 9 1649.07 382.174
    -4 -1 9 1674.08 393.02
    4 -1 9 1631.5 206.046
    5 -1 9 5607.92 370.651
    -5 -1 9 5488.06 486.187
    -5 -1 9 5123.61 683.896
    -5 1 9 4856.02 640.504
    -5 -1 9 5324.51 336.348
    -6 -1 9 456.166 243.618
    -6 -1 9 426.037 104.06
    -6 -1 9 710.523 267.88
    6 -1 9 562.199 132.998
    -6 1 9 411.034 228.612
    -7 -1 9 621.077 309.608
    -7 -1 9 383.775 222.397
    -7 1 9 6.9253 113.094
    7 -1 9 216.7 109.265
    -8 -1 9 936.404 338.474
    -8 -1 9 644.769 287.417
    8 -1 9 935.78 159.756
    -8 1 9 822.07 296.227
    -9 -1 9 1629.37 326.186
    -9 -1 9 1331.04 390.881
    -9 1 9 1147.92 343.65
    9 -1 9 1611.1 200.553
    -10 -1 9 2069.89 332.354
    -10 1 9 1443.88 414.921
    -10 -1 9 1685.79 443
    11 1 9 635.897 139.235
    -11 -1 9 638.648 238.765
    12 1 9 1725.9 216.117
    -12 -1 9 1497.46 276.723
    13 -1 -9 437.218 135.819
    13 1 9 293.894 113.071
    -13 -1 9 407.638 191.453
    14 -1 -9 524.007 151.721
    -14 -1 9 570.299 166.652
    -15 1 9 592.008 260.842
    -15 -1 9 707.312 157.34
    15 -1 -9 671.361 156.947
    16 -1 -9 136.791 108.813
    -16 -1 9 313.117 131.86
    -16 1 9 263.009 174.244
    17 1 -9 1066.28 188.522
    17 -1 -9 865.277 162.369
    -17 1 9 1013.77 181.242
    18 -1 -9 1036.88 167.522
    18 1 -9 1150.07 178.535
    19 1 -9 2363.1 225.639
    19 -1 -9 2615.27 223.924
    20 1 -9 201.425 87.5527
    20 -1 -9 105.051 68.117
    21 1 -9 398.667 82.4524
    0 -1 10 42.6039 185.137
    0 -1 10 52.6377 89.48
    0 -1 10 -140.895 165.791
    -1 -1 10 318.831 111.279
    1 -1 10 468.315 136.886
    -1 -1 10 141.754 224.74
    -1 -1 10 324.814 186.08
    -2 -1 10 1124.84 238.696
    -2 1 10 1132.4 341.724
    -2 -1 10 660.112 269.271
    2 -1 10 1232.96 192.974
    -2 -1 10 1287.61 176.142
    -3 1 10 2646.22 505.182
    -3 1 10 2901.92 264.155
    3 -1 10 2459.46 266.802
    -3 -1 10 2613.83 257.201
    -3 -1 10 2607.74 360.612
    -3 -1 10 2003.81 427.291
    -4 1 10 4595.28 328.962
    -4 -1 10 4066.68 429.437
    -4 -1 10 3529.79 578.888
    -4 1 10 3994.72 609.277
    -4 -1 10 4514.24 328.815
    4 -1 10 4209.63 336.438
    -5 -1 10 4132.67 311.789
    5 -1 10 4002.52 336.044
    -5 1 10 4568.9 328.047
    -5 -1 10 4256.06 449.47
    -5 -1 10 3372.7 590.601
    -5 1 10 3546.21 579.788
    -6 -1 10 414.709 112.405
    6 -1 10 304.019 105.776
    -6 -1 10 678.5 286.104
    -6 -1 10 747.923 334.227
    -6 1 10 505.341 236.153
    -7 -1 10 10941.5 484.755
    7 -1 10 10466 526.561
    -7 -1 10 9521.4 638.993
    -7 -1 10 11482.2 1084.45
    -7 1 10 10769.4 1008.42
    -8 -1 10 343.333 258.704
    -8 1 10 85.6944 125.79
    -8 -1 10 -23.0427 178.337
    8 -1 10 11.8011 75.5515
    -9 -1 10 2001.07 350.351
    9 -1 10 2367.61 242.858
    9 1 10 2156.6 237.224
    -10 -1 10 435.424 214.903
    10 1 10 345.858 115.073
    11 1 10 40.4136 67.0428
    -11 -1 10 -193.251 191.299
    -12 -1 10 162.672 170.991
    -13 -1 10 37.4689 152.427
    13 -1 -10 266.201 109.937
    14 -1 -10 1784.8 229.337
    -14 1 10 2047.71 380.309
    -14 -1 10 1457.21 211.187
    15 -1 -10 -23.0676 85.59
    -15 -1 10 -148.583 137.093
    16 -1 -10 342.435 119.944
    -16 1 10 546.354 186.267
    -16 -1 10 712.146 162.737
    17 -1 -10 854.844 146.742
    17 1 -10 827.496 156.925
    -17 -1 10 1019.25 135.799
    -17 1 10 963.066 153.774
    18 1 -10 697.17 131.938
    18 -1 -10 848.483 137.273
    19 1 -10 542.176 113.577
    19 -1 -10 556.618 98.9527
    20 1 -10 144.12 60.6141
    0 -1 11 0.6498 98.2607
    0 1 11 116.281 87.3402
    0 -1 11 -106.175 136.138
    -1 1 11 463.642 144.626
    -1 -1 11 345.75 104.301
    -1 -1 11 461.034 226.253
    1 -1 11 439.716 139.95
    -1 -1 11 235.217 145.754
    2 -1 11 2291.47 257.337
    -2 -1 11 2401.34 258.292
    -2 1 11 2563.74 260.617
    -2 -1 11 2242.71 304.341
    -2 -1 11 2260.33 485.433
    -3 -1 11 2281.12 253.838
    -3 -1 11 2029.76 325.28
    -3 1 11 2868.84 298.113
    -3 -1 11 1842.41 447.961
    3 -1 11 1916.96 241.876
    -4 -1 11 84.7843 88.1835
    4 -1 11 22.8809 82.808
    -4 1 11 1.58707 69.046
    -4 -1 11 -39.6978 123.824
    -4 1 11 181.806 190.375
    -4 -1 11 -2.9072 181.176
    -5 1 11 549.88 320.276
    -5 -1 11 102.287 81.8117
    -5 1 11 136.498 93.0187
    -5 -1 11 257.86 243.064
    5 -1 11 125.22 104
    -6 -1 11 466.841 122.693
    -6 1 11 396.171 125.354
    6 1 11 434.147 142.048
    6 -1 11 318.74 123.864
    -6 -1 11 558.33 265.05
    -7 -1 11 260.593 100.042
    7 1 11 473.371 145.925
    7 -1 11 334.226 124.772
    8 -1 11 1741.81 221.073
    8 1 11 1720.37 221.884
    -8 -1 11 1690.82 344.095
    9 -1 11 5814.05 375.297
    9 1 11 5456.6 366.181
    -9 -1 11 5632.24 465.608
    10 -1 11 80.4768 64.7101
    -10 -1 11 56.1478 181.143
    10 1 11 141.318 94.8706
    -11 -1 11 59.0464 167.853
    11 1 11 68.9513 76.3243
    12 -1 -11 234.103 102.557
    -12 -1 11 495.665 162.268
    13 -1 -11 206.614 103.328
    -13 -1 11 -29.1891 166.358
    -14 1 11 93.7188 199.748
    -14 -1 11 -70.3249 137.23
    14 -1 -11 318.074 118.944
    -15 -1 11 414.865 147.658
    15 -1 -11 448.769 122.576
    -15 1 11 643.906 195.146
    16 1 -11 339.649 110.498
    16 -1 -11 563.867 113.594
    -16 -1 11 793.198 129.786
    -16 1 11 478.541 137.617
    17 -1 -11 85.0786 68.7278
    -17 -1 11 11.1948 60.8145
    17 1 -11 6.59741 69.7439
    -17 1 11 47.3031 66.5482
    18 1 -11 1484.88 157.579
    0 -1 12 -32.4439 84.7502
    0 -1 12 -115.979 157.712
    0 1 12 56.2452 99.2549
    1 -1 12 -47.31 103.831
    -1 1 12 56.4121 100.316
    1 1 12 123.031 116.131
    -1 -1 12 38.6776 81.5907
    -1 -1 12 -66.2144 139.047
    -2 1 12 299.09 115.779
    -2 -1 12 238.67 119.613
    2 -1 12 207.906 110.366
    2 1 12 500.369 156.71
    -2 -1 12 60.0258 144.93
    -3 -1 12 26.4216 80.3022
    3 -1 12 -34.5926 103.938
    -3 -1 12 22.1726 174.752
    -3 1 12 32.4123 76.7037
    3 1 12 100.783 119.241
    4 1 12 1831.33 249.794
    4 -1 12 1655.27 229.354
    -4 -1 12 1940.08 226.36
    -4 1 12 1846.98 229.817
    -4 -1 12 1795.67 288.654
    5 -1 12 5025.98 380.598
    -5 -1 12 4333.74 393.745
    -5 -1 12 5032.99 351.355
    -5 1 12 5900.35 385.508
    5 1 12 4988.75 383.921
    -6 1 12 2447.57 247.921
    6 1 12 2285 261.055
    -6 -1 12 2409 238.412
    6 -1 12 1931.33 241.545
    -6 -1 12 2036.94 301.429
    7 -1 12 1206.31 189.138
    7 1 12 1218.41 199.127
    -7 -1 12 1080.3 253.632
    8 -1 12 158.667 89.1395
    8 1 12 134.084 95.276
    -8 -1 12 195.031 189.555
    9 1 12 3528.31 289.023
    -9 -1 12 3613.64 351.668
    9 -1 12 3666.43 287.561
    -9 1 12 3866.35 493.182
    10 -1 12 380.464 91.6444
    10 1 12 507.91 120.934
    -10 -1 12 178.853 174.263
    -11 1 12 1021.54 356.527
    11 1 12 998.702 139.033
    -11 -1 12 1265.25 210.678
    -12 1 12 355.859 247.936
    -12 -1 12 221.939 151.909
    -13 1 12 468.972 237.499
    -13 -1 12 345.868 135.749
    -14 -1 12 799.131 157.307
    -14 1 12 517.025 179.144
    -15 -1 12 1603.11 162.813
    15 1 -12 1225.53 160.681
    -15 1 12 1234.34 172.94
    16 1 -12 1040.78 136.555
    -16 -1 12 1168.33 124.386
    -16 1 12 840.355 109.887
    17 1 -12 83.1504 59.4112
    0 -1 13 2145.99 257.45
    0 1 13 2491.45 279.188
    -1 1 13 229.054 221.393
    1 1 13 37.2854 97.2354
    -1 -1 13 38.4232 97.3978
    1 -1 13 -47.5743 99.4269
    -1 1 13 86.3882 95.0964
    -1 -1 13 34.8385 102.841
    -2 1 13 310.924 238.146
    -2 -1 13 -26.6918 89.6004
    2 -1 13 44.0775 89.8851
    2 1 13 28.7474 95.5431
    -2 -1 13 -244.539 162.77
    -2 1 13 78.7499 97.905
    -3 1 13 4652.34 353.365
    -3 -1 13 4323.99 338.927
    -3 1 13 4558.2 459.425
    3 1 13 4359.81 362.271
    3 -1 13 4110.38 340.702
    -3 -1 13 4219.28 327.292
    4 -1 13 6082.91 411.957
    -4 1 13 6947.88 418.787
    -4 -1 13 5719.34 397.533
    -4 1 13 5751.73 566.567
    -4 -1 13 6041.28 376.263
    4 1 13 5958.35 411.775
    5 -1 13 76.94 77.381
    -5 -1 13 40.5433 82.2715
    -5 1 13 139.014 85.0348
    -5 -1 13 -113.841 195.925
    5 1 13 103.461 100.296
    6 -1 13 -48.3815 85.572
    6 1 13 20.5424 94.866
    -6 1 13 155.428 88.4929
    -6 -1 13 -196.078 185.466
    7 -1 13 36.3448 71.8454
    7 1 13 -17.8951 72.5137
    -7 -1 13 -113.46 183.167
    -8 1 13 2475.68 377.22
    8 1 13 2384.14 239.595
    -8 -1 13 2106.16 241.767
    8 -1 13 2318.4 221.753
    9 -1 13 79.4272 59.1731
    9 1 13 40.6321 66.8176
    -9 1 13 254.47 263.538
    -9 -1 13 -183.936 179.63
    10 -1 13 38.3644 51.3702
    10 1 13 -5.02249 59.8272
    11 1 13 45.5073 46.3345
    -11 -1 13 162.554 117.445
    -12 -1 13 406.876 158.178
    -12 1 13 109.02 160.9
    -13 1 13 -213.248 143.871
    -13 -1 13 322.837 114.822
    14 1 -13 96.523 70.941
    -14 -1 13 142.476 94.4481
    -14 1 13 -30.0337 101.277
    -15 -1 13 336.735 77.0767
    15 1 -13 233.06 75.9577
    -15 1 13 78.4763 73.1757
    0 -1 14 -28.6161 86.6637
    0 1 14 -61.3287 90.0512
    -1 -1 14 5.32878 73.0546
    1 -1 14 40.8888 87.8873
    -1 1 14 48.432 76.8583
    1 1 14 24.3506 82.1455
    2 -1 14 -2.90879 84.4473
    -2 -1 14 132.406 117.16
    -2 -1 14 -73.6577 90.9122
    -2 1 14 6.01117 95.9716
    2 1 14 11.0374 85.5461
    -2 1 14 -30.3871 139.572
    -3 -1 14 1536.38 213.532
    -3 -1 14 1045.82 163.102
    3 -1 14 1116.98 181.016
    -3 1 14 1047.17 164.647
    3 1 14 1267.74 183.81
    -3 1 14 1319.88 244.89
    -4 -1 14 49.705 73.903
    4 -1 14 79.8982 79.3059
    -4 1 14 132.803 84.4394
    4 1 14 106.563 92.0827
    -4 -1 14 390.351 181.355
    -4 1 14 161.795 183.648
    5 -1 14 -1.2436 77.9561
    -5 1 14 207.819 196.711
    5 1 14 -20.7513 91.23
    -6 1 14 829.275 242.172
    6 -1 14 601.942 129.457
    6 1 14 503.847 118.399
    7 1 14 1550.99 184.111
    -7 1 14 1762.94 265.902
    7 -1 14 1284.05 162.348
    8 1 14 744.24 128.063
    8 -1 14 511.086 98.8183
    -8 -1 14 1138.46 200.707
    -8 1 14 935.823 218.763
    9 1 14 -29.0015 62.6444
    -9 1 14 322.263 171.688
    -9 -1 14 308.088 146.72
    10 1 14 225.299 69.0458
    -10 1 14 12.4408 133.566
    -11 -1 14 311.004 114.748
    -11 1 14 -159.353 121.235
    12 1 -14 265.277 68.0227
    -12 1 14 196.251 103.457
    -13 -1 14 877.046 108.632
    -13 1 14 568.124 95.3121
    0 -1 15 287.066 83.1383
    0 1 15 352.602 102.012
    -1 -1 15 375.569 94.8341
    1 -1 15 383.205 103.617
    -1 1 15 467.401 113.479
    1 1 15 433.589 114.615
    2 -1 15 57.5564 70.5165
    -2 1 15 37.6117 74.5947
    2 1 15 42.5124 76.9418
    -3 1 15 42.2294 68.7695
    3 1 15 10.4676 72.5897
    -3 -1 15 29.8354 70.2774
    3 -1 15 -121.949 84.8063
    -4 1 15 5.27645 54.15
    4 -1 15 -32.4751 69.7076
    4 1 15 50.7056 76.5278
    -4 -1 15 23.4648 82.2348
    -4 1 15 -34.6002 97.0536
    5 1 15 415.913 103.414
    5 -1 15 411.239 97.5755
    -5 1 15 380.901 78.8567
    -5 1 15 186.089 102.899
    -6 -1 15 282.024 105.453
    -6 1 15 -15.509 120.703
    6 1 15 116.858 64.8368
    -7 1 15 510.025 122.52
    7 1 15 516.355 98.1654
    8 1 15 3767.72 217.567
    -8 1 15 3474.48 233.983
    9 1 15 712.548 88.877
    -9 -1 15 924.578 128.091
    -10 1 15 -41.8508 90.9733
    -10 -1 15 91.8848 65.2187
    -11 1 15 355.85 81.1811
    -11 -1 15 158.533 79.3104
    0 1 16 -83.7827 60.7727
    -1 1 16 261.346 66.6196
    1 1 16 325.911 84.2001
    2 1 16 37.5204 52.0217
    -2 1 16 26.8067 46.026
    -3 1 16 9.59634 38.2105
    3 1 16 -108.876 55.6737
    4 1 16 4.79975 45.2688
    5 1 16 23.2478 42.6331
    6 1 16 1148.7 109.78
    0 -2 0 996866 2346.35
    0 -2 0 999999 4284.3
    -1 -2 0 17.4211 43.1116
    1 -2 0 36.6764 98.4816
    1 -2 0 62.0141 104.379
    -1 -2 0 11.044 73.3087
    2 -2 0 144.739 119.081
    2 -2 0 134.621 104.354
    -2 -2 0 187.537 85.2395
    3 -2 0 -75.5613 119.322
    3 -2 0 35.2756 105.982
    -3 -2 0 9.19897 56.0941
    4 -2 0 27690.3 1042.75
    -4 -2 0 24572.6 494.652
    4 -2 0 27403.3 923.511
    5 -2 0 28.0439 136.94
    5 -2 0 82.2024 142.97
    -5 -2 0 11.1621 37.4021
    6 -2 0 2180.52 367.798
    6 -2 0 2299.12 323.121
    7 -2 0 -78.2596 199.366
    7 -2 0 209.15 187.566
    8 -2 0 1367.5 337.881
    8 -2 0 1341.24 310.09
    9 -2 0 20.2668 158.472
    9 -2 0 406.386 240.608
    10 -2 0 2069.09 449.345
    11 -2 0 -22.2235 165.446
    12 -2 0 4322.84 678.706
    13 -2 0 33.1679 88.9082
    13 -2 0 177.28 206.529
    14 -2 0 284.892 113.179
    14 -2 0 513.533 380.576
    14 2 0 468.384 129.21
    15 2 0 95.4505 90.0771
    15 -2 0 -257.351 154.487
    -15 -2 0 118.879 202.847
    16 -2 0 5608.4 436.661
    16 2 0 5599.75 397.606
    -16 -2 0 5243.32 793.195
    17 2 0 -7.32884 102.363
    17 -2 0 80.4239 120.964
    18 2 0 1068.94 183.736
    18 -2 0 739.371 183.087
    19 2 0 50.138 81.7583
    19 -2 0 59.5165 115.706
    20 -2 0 511.751 151.566
    20 2 0 742.272 157.755
    21 -2 0 18.0278 105.945
    21 2 0 -91.0011 87.0899
    22 -2 0 297.865 125.848
    22 2 0 153.927 68.2093
    23 -2 0 81.3715 92.644
    0 -2 -1 -19.0681 62.8204
    0 -2 -1 5.42825 91.2858
    0 -2 1 58.626 49.7903
    1 -2 1 13891.4 299.334
    1 -2 -1 14476.8 584.204
    -1 -2 -1 14303.6 497.354
    1 -2 1 15002.8 616.197
    -1 -2 1 15630.2 465.579
    1 -2 -1 14150.2 556.828
    -2 -2 1 98253.6 1324.91
    2 -2 -1 94899.7 1604.98
    -2 -2 -1 94671.4 1142.61
    2 -2 -1 95824.5 1580.18
    2 -2 1 95908.9 1613.86
    -3 -2 1 55959 1117.13
    3 -2 -1 54915.2 1286.09
    3 -2 1 53210.4 1252.79
    -3 -2 -1 55427.2 786.704
    3 -2 -1 52746.5 1352.72
    4 -2 1 7092.11 558.62
    -4 -2 1 7133.06 452.965
    4 -2 -1 6512.54 522.249
    -4 2 1 6928.34 219.223
    4 -2 -1 7196.13 508.532
    4 -2 1 6596.23 477.924
    5 -2 1 309.155 155.202
    5 -2 -1 339.938 178.548
    -5 2 1 279.14 68.4931
    5 -2 1 247.689 184.66
    5 -2 -1 245.144 182.008
    6 -2 1 5.16615 133.227
    6 -2 -1 28.4814 130.904
    -6 2 1 -53.517 70.5857
    6 2 -1 81.1885 63.4343
    6 -2 -1 81.3857 164.448
    6 -2 1 11.7709 151.389
    7 2 -1 4397.74 298.994
    -7 2 1 4601.19 321.785
    7 -2 -1 4058.65 501.776
    7 -2 -1 3806.74 451.169
    7 -2 1 4168 442.732
    7 -2 1 4106.25 533.28
    8 -2 1 2755.98 385.515
    -8 2 1 2910.62 289.266
    8 -2 -1 2885.27 461.06
    8 -2 1 2927.17 482.652
    -9 2 1 8692.11 556.953
    9 -2 1 7875.92 662.964
    9 -2 1 9165.51 855.16
    9 -2 -1 8367.48 799.388
    10 -2 -1 3641.36 560.212
    10 -2 1 4173.47 521.762
    -10 2 1 4045.72 422.86
    10 -2 1 4426.62 649.909
    11 -2 -1 -159.896 157.828
    11 -2 1 45.4566 175.22
    11 -2 1 -104.886 209.559
    12 -2 -1 33514.9 1825.05
    -12 -2 1 31512.7 1615.01
    13 -2 -1 357.14 325.427
    13 2 1 184.837 112.952
    13 -2 1 227.636 119.127
    -13 -2 1 163.634 161.017
    13 -2 -1 150.067 98.9922
    14 2 1 1179.57 194.4
    14 2 -1 1197.32 176.933
    14 -2 1 1077.03 208.77
    -14 -2 1 1264.5 399.124
    14 -2 -1 1380.07 453.887
    14 -2 -1 1026.24 183.668
    15 2 1 26.2308 88.3913
    15 2 -1 62.4089 92.9277
    -15 -2 1 -89.8365 152.676
    15 -2 -1 -76.575 130.763
    15 -2 1 46.7877 111.062
    15 -2 -1 53.0457 202.555
    16 2 1 1834.35 256.1
    16 2 -1 1932.92 222.282
    16 -2 -1 1896.82 560.388
    16 -2 -1 1879.32 263.555
    16 -2 1 2141.17 280.719
    -16 -2 1 1694.38 466.628
    17 2 1 114.333 103.899
    17 2 -1 307.164 102.37
    17 -2 -1 312.444 128.157
    17 -2 1 455.445 151.152
    18 2 -1 661.199 151.431
    18 -2 1 489.092 173.321
    18 -2 -1 393.506 147.51
    18 2 1 783.199 184.795
    19 -2 1 199.854 151.698
    19 -2 -1 206.507 145.682
    19 2 1 190.528 120.867
    19 2 -1 112.617 89.5748
    20 2 -1 1017.03 161.613
    20 -2 1 687.088 189.925
    20 2 1 548.189 148.521
    20 -2 -1 560.112 170.33
    21 -2 -1 336.23 147.351
    21 -2 1 278.637 123.675
    21 2 1 127.752 86.6943
    22 -2 1 880.183 170.686
    22 2 1 650.811 115.658
    22 -2 -1 867.471 177.501
    23 -2 -1 537.953 127.575
    0 -2 2 1739.26 180.955
    -1 -2 2 65895.5 1131.34
    1 -2 2 64501.8 963.345
    -2 -2 2 56795.8 1120.52
    -3 2 2 22034.2 471.986
    3 -2 2 20702.7 828.836
    -3 -2 2 21359.2 746.379
    -4 -2 2 1297.61 213.524
    -4 2 2 1191.47 128.622
    4 -2 2 1062.38 237.556
    -5 2 2 4714.25 284.087
    5 -2 2 4124.66 415.66
    -5 -2 2 4738.14 428.037
    -6 -2 2 3315.36 386.905
    -6 2 2 2988.11 256.178
    6 -2 2 2668.21 356.705
    -7 2 2 703.585 147.321
    7 -2 2 759.668 237.669
    -7 -2 2 619.172 204.672
    -8 -2 2 1693.43 325.448
    8 -2 2 1952.64 324.703
    8 -2 -2 1942.32 373.775
    -8 2 2 2067.11 255.753
    -9 -2 2 1450.91 313.2
    9 -2 -2 1830.36 378.6
    -9 2 2 1760.44 259.363
    9 -2 2 1763.4 344.381
    10 -2 -2 -3.27685 208.049
    -10 2 2 116.419 83.3492
    -10 -2 2 142.121 165.155
    10 -2 2 143.031 188.123
    11 -2 -2 4763.12 669.918
    11 -2 2 5855.83 638.438
    -11 -2 2 4614.32 601.599
    -12 -2 2 2132.97 439.432
    12 -2 2 2885 481.38
    12 -2 -2 2707.96 543.823
    13 -2 -2 3820.32 332.54
    13 -2 -2 3700.88 657.947
    13 2 2 3777.45 294.311
    13 -2 2 4365.93 367.601
    -13 -2 2 2986.66 542.726
    14 2 2 928.217 175.38
    14 2 -2 1063.11 168.69
    14 -2 -2 1023.98 405.705
    14 -2 2 1025.01 208.842
    14 -2 -2 1044.05 187.219
    -14 -2 2 848.23 311.162
    15 2 2 288.112 111.854
    15 2 -2 512.666 123.774
    15 -2 2 656.661 186.01
    15 2 -2 495.933 150.666
    -15 -2 2 802.006 363.628
    15 -2 -2 604.845 168.47
    15 -2 -2 552.902 309.151
    16 2 2 141.211 103.59
    16 2 -2 83.155 87.7903
    -16 -2 2 358.229 278.634
    16 -2 2 354.904 172.038
    16 2 -2 308.328 121.495
    16 -2 -2 172.789 113.56
    16 -2 -2 728.302 388.231
    17 2 2 342.438 145.803
    17 2 -2 117.483 88.3895
    17 2 -2 248.236 131.076
    17 -2 2 224.259 154.56
    17 -2 -2 103.659 116.567
    18 -2 2 2522.04 307.95
    18 -2 -2 2466.77 300.659
    18 2 -2 2908.64 283.397
    18 2 2 2758.55 285.275
    19 -2 2 2219.81 283.495
    19 2 -2 2482.56 256.572
    19 -2 -2 1669.15 242.963
    19 2 2 2148.38 255.968
    20 -2 2 195.582 125.496
    20 -2 -2 -6.68639 115.077
    20 2 2 90.4979 90.9267
    21 2 2 882.589 145.868
    21 -2 2 803.98 174.038
    21 -2 -2 919.743 184.55
    22 2 2 509.06 109.674
    22 -2 -2 540.575 140.689
    23 -2 -2 524.809 130.125
    24 -2 -2 1465.21 149.01
    0 -2 3 59.2017 94.3202
    -1 -2 3 10592 530.531
    1 -2 3 10313.4 483.449
    -2 -2 3 698.622 163.86
    -2 2 3 827.315 133.124
    2 -2 3 808.119 144.188
    -3 2 3 874.047 134.746
    -3 -2 3 811.537 183.563
    -4 -2 3 3943.53 380.704
    -4 2 3 3989.47 286.73
    -5 -2 3 198.032 157.342
    -5 2 3 91.4471 72.3924
    5 -2 3 -5.48782 126.733
    -6 2 3 4396.96 341.087
    -6 -2 3 4282.6 454.938
    6 -2 3 3968.68 431.329
    -7 -2 3 1689.91 312.28
    -7 2 3 2289.41 271.071
    7 -2 3 2136.91 356.62
    -8 2 3 2566.11 303.538
    8 -2 3 2340.72 369.215
    -8 -2 3 2040.31 358.651
    9 -2 3 675.16 230.999
    -9 -2 3 554.306 244.42
    -9 2 3 434.857 160.224
    -10 -2 3 22787.5 1286.5
    10 -2 -3 23399.4 1422.93
    10 -2 3 23579.2 1183.67
    11 -2 -3 9153.05 942.174
    -11 -2 3 9779.51 903.079
    11 -2 3 11050.1 856.731
    -12 -2 3 4099.31 622.791
    12 -2 3 4603.08 595.579
    12 -2 -3 3715.97 635.671
    13 2 3 966.386 170.966
    13 -2 -3 1362.77 240.573
    -13 -2 3 692.589 301.123
    13 -2 3 1303.9 239.034
    13 -2 3 1384.59 379.251
    13 -2 -3 1055.68 367.292
    14 -2 -3 147.577 98.4555
    14 2 3 135.977 114.244
    -14 -2 3 213.367 190.034
    14 -2 3 334.691 163.094
    14 -2 -3 -109.601 205.364
    15 -2 -3 267.915 129.001
    15 2 3 171.744 92.6219
    15 -2 -3 31.8325 242.797
    15 -2 3 782.061 211.445
    -15 -2 3 672.74 294.462
    16 -2 -3 17.1851 109.274
    16 2 3 -90.3493 114.598
    16 2 -3 103.618 114.238
    16 -2 3 174.411 170.188
    17 2 3 138.976 110.027
    17 -2 3 -46.4771 127.974
    17 2 -3 64.9119 97.0192
    17 -2 -3 -17.8645 143.773
    18 -2 3 220.184 150.02
    18 2 -3 168.148 107.92
    18 2 3 193.995 136.79
    18 -2 -3 72.0664 132.847
    19 -2 3 189.723 138.678
    19 2 3 110.581 98.5653
    19 2 -3 226.781 115.277
    19 -2 -3 137.392 130.767
    20 2 3 842.349 155.486
    20 2 -3 1087.43 182.442
    20 -2 -3 705.385 179.185
    21 2 3 211.281 97.225
    21 -2 -3 222.326 114.955
    21 2 -3 173.447 84.5807
    22 2 3 369.985 99.9466
    22 -2 -3 286.338 118.422
    23 -2 -3 189.812 94.4307
    24 -2 -3 139.122 69.0545
    0 -2 4 9009.37 537.577
    -1 -2 4 7.92283 80.9964
    1 -2 4 134.574 96.1206
    -2 -2 4 14545.1 715.85
    2 -2 4 13600.5 633.485
    -2 2 4 14849.4 618.947
    -3 -2 4 66.1969 122.549
    -3 2 4 31.7987 65.3354
    -4 -2 4 186.232 126.471
    -4 2 4 280.342 102.957
    -5 -2 4 862.743 231.882
    -5 2 4 754.594 159.539
    -6 2 4 2793.59 313.613
    6 -2 4 2645.65 373.689
    -6 -2 4 2962.26 405.043
    -7 -2 4 3952.99 487.782
    -7 2 4 4506.4 407.207
    7 -2 4 4116.01 469.313
    -8 -2 4 7762.58 713.452
    8 -2 4 7655 635.767
    -8 2 4 9462.95 619.384
    9 -2 4 174.421 151.86
    -9 -2 4 178.475 153.567
    -9 2 4 197.169 126.651
    10 -2 4 2326.06 395.539
    -10 -2 4 2117.07 439.384
    -11 -2 4 1109.13 328.486
    11 -2 -4 1154.09 389.515
    11 -2 4 1422.13 347.989
    12 -2 4 4091.2 351.999
    12 -2 -4 3877.64 338.684
    12 -2 -4 4410.47 708.347
    12 2 4 4243.88 308.909
    12 -2 4 4215.8 562.249
    -12 -2 4 3597.14 594.096
    13 2 4 926.012 164.399
    13 -2 -4 1318.59 393.568
    13 -2 -4 1081.13 194.5
    13 -2 4 1236.82 234.866
    13 -2 4 1129.72 338.652
    -13 -2 4 453.447 244.271
    14 2 4 395.087 119.001
    14 -2 -4 466.703 161.893
    14 -2 4 684.719 190.197
    14 -2 -4 98.3892 221.769
    -14 -2 4 630.262 324.98
    15 -2 4 18239.3 773.878
    15 -2 -4 18196.4 785.269
    -15 -2 4 17426.8 1439.81
    15 -2 -4 18283.9 1586.02
    15 2 4 18113.9 689.395
    16 -2 4 3162.31 343.309
    16 -2 -4 3335.97 354.082
    16 2 4 3214.37 317.837
    17 -2 4 3732.39 363.593
    17 2 -4 3331.32 312.869
    17 -2 -4 2971.79 338.703
    17 2 4 3176.1 306.41
    18 2 -4 1798.8 231.862
    18 2 4 1523.75 216.908
    19 2 -4 524.666 141.063
    19 2 4 782.287 153.779
    19 -2 -4 487.425 140.208
    20 2 -4 51.6653 94.563
    20 2 4 80.2826 91.6128
    20 -2 -4 -53.3817 113.205
    21 2 4 30.165 79.5899
    21 2 -4 39.7713 71.8599
    21 -2 -4 127.028 105.298
    22 2 -4 11.9613 67.1278
    22 -2 -4 2.045 78.8997
    23 -2 -4 253.094 90.297
    0 -2 5 103.408 113.247
    -1 -2 5 73.8365 87.9925
    1 -2 5 161.45 111.389
    -2 -2 5 3054.06 369.547
    -2 2 5 3171.51 330.249
    2 -2 5 3097.83 347.129
    -3 -2 5 3645.46 414.365
    -3 2 5 4159.82 376.89
    -4 2 5 3432.6 350.732
    -4 -2 5 2998.4 405.64
    -5 -2 5 3185.66 425.385
    -5 2 5 3429.1 367.221
    -6 -2 5 79.7909 131.844
    6 -2 5 108.204 140.461
    -6 2 5 46.2512 84.3387
    -7 -2 5 191.687 143.144
    7 -2 5 235.345 190.699
    -7 2 5 142.468 92.8811
    -8 2 5 3248.1 400.283
    8 -2 5 3378.24 451.245
    -8 -2 5 3067.13 488.971
    9 -2 5 4740.36 545.472
    -9 -2 5 4649.69 609.33
    10 -2 5 1927.84 397.658
    -10 -2 5 1763.52 419.49
    11 -2 -5 4609.39 354.754
    11 -2 5 3853.69 524.643
    -11 -2 5 4024.87 624.126
    11 2 5 5001.25 333.327
    12 2 5 341.623 117.446
    12 -2 -5 287.187 112.37
    12 -2 5 147.093 187.913
    -12 -2 5 267.286 220.388
    -12 -2 5 312.564 147.136
    12 -2 -5 417.304 210.22
    13 2 5 7996.2 445.053
    13 -2 -5 7827.21 502.185
    13 -2 -5 9120.81 1112.01
    -13 -2 5 7160.98 891.94
    14 2 5 1401.99 212.082
    14 -2 -5 1804.99 257.449
    14 -2 -5 1523.02 517.968
    -14 -2 5 2046.12 489.069
    15 -2 -5 23533 908.544
    15 2 5 25371.4 817.213
    16 2 5 40.2919 102.37
    16 -2 -5 93.8066 102.418
    17 -2 -5 216.267 129.617
    17 2 5 173.989 106.128
    17 2 -5 161.592 105.595
    18 2 5 812.545 174.076
    18 2 -5 1042.34 203.098
    18 -2 -5 534.887 154.888
    19 2 -5 -0.63478 89.768
    19 2 5 72.6967 110.678
    19 -2 -5 -62.9103 131.889
    20 2 5 216.948 97.2666
    20 -2 -5 385.302 132.457
    20 2 -5 377.793 124.943
    21 2 -5 554.015 121.719
    21 2 5 404.923 106.196
    21 -2 -5 543.679 135.147
    22 -2 -5 60.8033 71.1358
    22 2 -5 -75.6992 76.4745
    23 -2 -5 428.33 93.0826
    0 -2 6 2117.01 326.867
    -1 -2 6 9789.15 694.345
    1 -2 6 10318.3 700.923
    -2 -2 6 1.62871 96.9655
    -2 2 6 27.7497 88.6103
    2 -2 6 115.675 116.636
    -3 -2 6 511.309 188.173
    -3 2 6 422.003 154.025
    -4 -2 6 3286.53 444.609
    -4 2 6 3650.15 407.46
    -5 -2 6 49.2089 101.679
    -5 2 6 36.5849 117.689
    -6 -2 6 1053.53 284.942
    -6 2 6 1180.95 247.87
    -7 -2 6 2083.5 417.618
    -7 2 6 1744.6 317.545
    7 -2 6 2062.91 382.922
    -8 -2 6 2614.02 466.198
    -8 2 6 2762.53 405.017
    8 -2 6 2654.35 434.284
    -9 -2 6 3573.66 568.875
    9 -2 6 4052.81 541.169
    10 2 6 674.813 137.413
    -10 -2 6 532.797 233.794
    10 -2 6 680.281 284.578
    -10 -2 6 540.904 166.961
    11 -2 -6 3735.87 332.355
    -11 -2 6 3963.16 328.736
    -11 -2 6 3694.98 619.769
    11 -2 6 4220.59 576.086
    11 2 6 4275.7 318.213
    -12 -2 6 13582.6 1208.15
    12 -2 -6 13993.8 645.779
    -12 -2 6 13717.8 577.495
    12 2 6 13736.5 572.772
    13 -2 -6 6114.65 451.882
    -13 -2 6 6192.79 843.797
    13 -2 -6 7259.69 1013.61
    -13 -2 6 6611.96 397.065
    13 2 6 6342.12 405.112
    14 2 6 101.795 116.297
    14 -2 -6 -81.2211 115.962
    15 2 6 666.528 158.345
    15 -2 -6 656.47 183.442
    16 2 6 4468.68 348.536
    16 -2 -6 4319.14 388.06
    17 -2 -6 658.855 181.84
    17 2 6 570.137 141.013
    18 2 6 18.3381 87.1613
    18 2 -6 113.806 119.47
    18 -2 -6 -26.9937 125.113
    19 2 6 -7.88152 86.9704
    19 2 -6 36.5133 99.8516
    19 -2 -6 -86.4487 121.144
    20 2 6 69.3297 81.6605
    20 2 -6 108.602 84.3125
    20 -2 -6 174.901 109.287
    21 2 -6 1146.69 155.601
    21 -2 -6 990.675 144.518
    22 -2 -6 65.6293 69.5685
    22 2 -6 -42.355 62.0377
    0 -2 7 -26.9075 97.4569
    -1 -2 7 37.91 93.6406
    1 -2 7 2.29102 98.382
    -2 -2 7 1475.02 305.936
    -2 2 7 998.178 256.579
    2 -2 7 1643.06 333.011
    -3 -2 7 11967 866.466
    -3 2 7 13265.8 835.112
    -4 -2 7 27.1299 97.3155
    -4 2 7 16.878 94.8969
    -5 -2 7 104.566 148.593
    -5 2 7 138.95 117.755
    -6 -2 7 1678.46 377.631
    -6 2 7 1809.71 330.255
    7 -2 7 472.777 247.103
    -7 -2 7 71.6573 132.877
    -7 2 7 188.295 124.398
    8 -2 7 149.018 214.675
    -8 -2 7 42.8764 147.424
    -8 -2 7 -97.6277 175.766
    -9 -2 7 3485.3 326.559
    -9 -2 7 3856.95 610.632
    9 -2 7 3198.28 498.802
    9 2 7 4175.35 300.439
    10 2 7 976.879 170.695
    10 -2 -7 548.183 126.036
    -10 -2 7 797.485 335.027
    10 -2 7 970.963 309.425
    -10 -2 7 516.966 171.796
    11 2 7 14.5818 93.4671
    11 -2 -7 66.2738 85.2285
    -11 -2 7 -14.0549 193.873
    -11 -2 7 -95.1161 149.045
    12 2 7 143.816 117.766
    12 -2 -7 52.0813 96.4674
    -12 -2 7 -125.054 185.653
    -12 -2 7 -130.055 165.235
    13 -2 -7 15370.9 687.465
    13 2 7 15536.1 631.562
    -13 -2 7 14886.2 605.615
    14 2 7 267.584 127.363
    14 -2 -7 112.423 114.069
    -14 -2 7 312.674 151.613
    15 2 7 1657.15 224.156
    15 -2 -7 1573.28 247.024
    16 2 7 403.1 126.904
    16 -2 -7 530.212 162.296
    17 -2 -7 194.812 115.253
    17 2 7 267.622 105.84
    18 2 7 164.687 82.4227
    18 2 -7 267.898 124.105
    18 -2 -7 195.786 111.859
    19 -2 -7 774.621 160.173
    19 2 -7 978.89 179.923
    19 2 7 669.712 125.494
    20 2 -7 113.427 86.0264
    20 -2 -7 192.766 87.378
    21 2 -7 120.219 74.6553
    21 -2 -7 19.3891 65.0323
    0 -2 8 3358.93 478.866
    1 -2 8 22080.2 1224.71
    -1 -2 8 21617.5 1212.21
    -2 -2 8 5075.58 603.553
    -3 -2 8 48.8207 104.658
    -3 2 8 102.549 152.785
    -4 -2 8 -12.3229 129.395
    -4 2 8 51.9075 102.821
    -5 -2 8 353.107 212.189
    -5 2 8 415.489 188.29
    -5 -2 8 279.932 155.443
    6 -2 8 140.609 73.6111
    -6 -2 8 58.875 118.507
    -6 2 8 324.908 157.855
    -6 -2 8 47.5612 142.021
    7 -2 8 221.615 190.42
    7 -2 8 55.0729 72.3131
    -7 -2 8 -4.42374 105.704
    -7 -2 8 43.6348 159.865
    8 -2 8 2010.09 216.212
    -8 -2 8 2103.16 469.841
    -8 -2 8 2389.41 299.838
    8 -2 8 3057.37 502.393
    -9 -2 8 5948.66 428.87
    -9 -2 8 5658.87 767.473
    9 -2 8 6383.32 719.728
    -10 -2 8 46.3575 191.121
    10 2 8 559.09 135.522
    -10 -2 8 313.773 154.128
    11 -2 -8 874.51 176.97
    11 2 8 1109 179.637
    -11 -2 8 886.062 190.135
    -11 -2 8 873.893 337.274
    12 -2 -8 3186.67 304.788
    -12 -2 8 2786.23 282.839
    12 2 8 3634.51 305.61
    13 2 8 1283.41 193.219
    13 -2 -8 1212.83 211.894
    -13 -2 8 1764.5 251.514
    14 -2 -8 450.085 153.785
    14 2 8 802.045 150.435
    -14 -2 8 616.057 175.283
    15 -2 -8 2223.93 269.401
    -15 -2 8 2555.21 243.055
    15 2 8 2205.82 236.78
    16 2 8 426.516 126.86
    16 -2 -8 285.454 117.145
    17 -2 -8 180.755 96.7261
    17 2 8 75.4527 80.4682
    18 2 8 419.82 108.124
    18 2 -8 393.764 138.666
    18 -2 -8 440.213 124.403
    19 2 -8 567.245 142.188
    19 -2 -8 426.745 116.155
    20 2 -8 34.2607 72.3023
    20 -2 -8 -6.26168 63.3539
    21 2 -8 768.299 109.086
    0 -2 9 -14.2673 66.624
    0 -2 9 -21.8688 124.735
    -1 -2 9 104.103 93.7574
    1 -2 9 29.379 65.6421
    -1 -2 9 -101.7 161.979
    -1 -2 9 -42.6657 120.142
    1 -2 9 117.925 163.911
    -2 -2 9 4350.47 324.986
    2 -2 9 4064.19 320.751
    -2 -2 9 4242.08 339.242
    -2 -2 9 4264.21 596.678
    -3 -2 9 1078.95 169.361
    3 -2 9 948.031 173.3
    -3 -2 9 732.534 256.957
    -3 -2 9 844.544 194.568
    -4 -2 9 882.915 150.177
    4 -2 9 1047.6 176.896
    -4 -2 9 916.93 309.219
    -4 -2 9 813.316 190.519
    -4 2 9 961.352 277.554
    -5 -2 9 -42.1697 78.7324
    5 -2 9 19.2641 79.6255
    -5 -2 9 -28.7771 128.533
    -5 2 9 333.668 211.407
    -5 -2 9 152.065 158.551
    6 -2 9 136.057 86.2227
    -6 -2 9 330.955 221.617
    -6 -2 9 39.7394 158.376
    7 -2 9 533.53 129.443
    -7 -2 9 157.825 166.767
    -7 -2 9 482.922 200.344
    7 -2 9 737.827 339.628
    8 -2 9 5790.85 376.646
    -8 -2 9 5737.49 781.407
    -8 -2 9 6280.17 441.699
    8 -2 9 6557.7 778.283
    -9 -2 9 7462.1 917.089
    -9 -2 9 8051.75 500.318
    -10 -2 9 742.906 189.267
    -11 -2 9 10627.7 550.275
    -12 -2 9 8112.64 473.14
    12 2 9 9797.17 469.592
    13 2 9 352.504 121.199
    13 -2 -9 513.172 140.006
    -13 -2 9 787.619 192.014
    14 -2 -9 885.432 172.487
    14 2 9 983.083 165.193
    -14 -2 9 1079.66 189.32
    15 2 9 1268.99 171.202
    15 -2 -9 1084.39 175.119
    -15 -2 9 1217.95 178.759
    16 -2 -9 208.558 94.5494
    -16 -2 9 142.679 93.4703
    17 2 -9 1356.59 210.679
    17 -2 -9 472.546 110.116
    18 2 -9 633.165 146.686
    18 -2 -9 348.376 95.9901
    19 2 -9 713.428 132.582
    19 -2 -9 627.004 109.968
    20 2 -9 207.6 74.4083
    0 -2 10 74.5248 100.13
    0 -2 10 335.445 160.238
    0 -2 10 139.473 154.418
    -1 -2 10 22.6262 87.6246
    1 -2 10 -16.1983 70.1433
    -1 -2 10 -242.678 176.719
    -1 -2 10 111.444 136.674
    2 -2 10 1595.69 219.024
    -2 -2 10 1381.66 185.107
    -2 -2 10 1707.45 221.182
    -2 -2 10 1596.31 389.204
    -3 -2 10 1749.54 217.75
    3 -2 10 1780.18 235.483
    -3 -2 10 1437.02 220.712
    -3 -2 10 1655.47 393.618
    -4 -2 10 402.001 104.057
    4 -2 10 346.17 119.909
    -4 -2 10 218.903 159.315
    -4 -2 10 297.579 212.576
    -5 -2 10 472.271 115.479
    5 -2 10 599.578 150.153
    -5 -2 10 665.853 276.679
    -5 -2 10 506.283 172.41
    6 -2 10 541.419 139.974
    -6 -2 10 354.448 225.542
    -6 -2 10 406.433 169.287
    7 -2 10 1330.99 193.684
    -7 -2 10 1107.25 220.046
    7 -2 10 1646.76 432.435
    8 -2 10 453.961 116.495
    -8 -2 10 107.358 179.686
    9 -2 10 5650.82 363.061
    -9 -2 10 6661.18 452.712
    -10 -2 10 68.2289 171.059
    -11 -2 10 7753.11 466.54
    -12 -2 10 4733.31 374.722
    -13 -2 10 374.21 166.385
    -14 -2 10 137.988 118.35
    -15 2 10 1221.51 286.314
    -15 -2 10 1000.42 153.42
    16 -2 -10 2144.26 206.357
    -16 2 10 2015.92 249.915
    -16 -2 10 2057.8 184.186
    -17 2 10 365.373 97.5838
    17 2 -10 425.853 119.989
    17 -2 -10 439.826 104.314
    18 2 -10 84.649 74.2102
    19 2 -10 51.9545 61.2719
    0 -2 11 -10.6418 80.8517
    0 -2 11 153.369 135.358
    1 -2 11 5103.73 385.956
    -1 -2 11 5803.37 404.875
    -1 -2 11 5555.68 391.473
    -2 -2 11 20483.8 730.958
    -2 -2 11 20967.5 761.389
    2 -2 11 19571.8 743.276
    -3 -2 11 6923.82 422.654
    -3 -2 11 6447.38 436.883
    3 -2 11 6909.11 449.06
    -4 -2 11 193.875 90.2974
    4 -2 11 31.3428 86.396
    -4 2 11 188.474 114.012
    5 -2 11 986.393 181.504
    -5 2 11 1205.41 183.3
    -5 -2 11 667.794 164.91
    6 -2 11 -7.03065 75.0532
    -6 -2 11 -305.74 209.107
    7 -2 11 262.242 100.054
    -7 -2 11 -127.898 199.057
    8 -2 11 2007.43 231.108
    -8 -2 11 1797.3 218.05
    -9 -2 11 7396.98 468.588
    10 2 11 -3.86194 64.4008
    -10 -2 11 424.474 202.917
    11 2 11 302.411 93.6444
    -11 -2 11 645.993 217.532
    -12 -2 11 445.426 166.099
    -13 -2 11 175.861 134.057
    -14 2 11 944.932 281.949
    -14 -2 11 683.625 140.802
    -15 2 11 293.568 172.795
    -15 -2 11 290.305 92.0864
    16 2 -11 1715.64 184.692
    -16 -2 11 2133.85 165.496
    -16 2 11 1586.54 178.797
    17 2 -11 267.29 88.1398
    18 2 -11 188.07 70.1457
    0 -2 12 53840.8 1211.95
    0 -2 12 52173.1 1057.98
    -1 -2 12 20.6612 80.0992
    1 -2 12 24.6177 87.1435
    -1 2 12 191.585 113.767
    -1 -2 12 211.87 133.298
    2 -2 12 1647.82 226.934
    -2 2 12 1913.07 248.654
    -2 -2 12 1574.03 209.467
    -2 -2 12 2254.01 262.223
    -3 -2 12 1311.42 197.235
    3 -2 12 1480.62 213.331
    -3 -2 12 1897.12 260.56
    -3 2 12 1780.26 231.4
    4 -2 12 21.2353 75.8567
    -4 2 12 95.4639 88.2631
    5 -2 12 412.114 119.279
    -5 2 12 680.484 137.014
    -5 -2 12 567.225 226.39
    6 -2 12 267.869 105.506
    -6 -2 12 854.848 229.321
    7 -2 12 1009.38 171.229
    7 2 12 1141.62 194.631
    8 2 12 120.039 91.2512
    -8 -2 12 715.33 213.633
    9 2 12 1533.59 200.822
    -9 -2 12 1900.46 271.716
    10 2 12 1494.27 180.718
    -10 -2 12 2049.58 249.901
    11 2 12 452.261 105.011
    -11 -2 12 546.937 164.619
    -12 2 12 65.3181 259.582
    -12 -2 12 108.712 115.633
    -13 2 12 351.155 265.315
    -13 -2 12 398.679 119.775
    -14 2 12 834.162 190.253
    -14 -2 12 839.875 131.427
    -15 -2 12 46.2401 68.8681
    -15 2 12 105.43 91.4536
    16 2 -12 188.93 74.5506
    0 -2 13 -58.3855 95.2036
    0 2 13 -101.672 96.9906
    -1 -2 13 110.369 85.6282
    1 -2 13 34.0639 95.1208
    -1 2 13 110.762 103.367
    1 2 13 147.54 122.292
    -1 -2 13 192.512 115.442
    -2 -2 13 1158.17 198.057
    2 -2 13 843.35 163.243
    -2 2 13 857.944 171.913
    2 2 13 1051.37 196.32
    3 -2 13 88.7626 77.2907
    -3 2 13 206.976 97.5661
    3 2 13 154.746 115.588
    4 -2 13 232.223 89.6365
    -4 2 13 235.748 95.9411
    4 2 13 419.777 136.875
    -4 -2 13 532.886 167.695
    5 -2 13 195.903 99.8593
    -5 2 13 199.699 89.3477
    5 2 13 335.03 135.198
    -5 -2 13 470.942 163.408
    6 2 13 1990.07 238.306
    -6 -2 13 2181.07 263.167
    7 2 13 611.979 139.231
    -7 -2 13 957.448 195.329
    8 2 13 13.5111 77.0925
    -8 -2 13 269.499 148.177
    9 2 13 29.6279 60.5611
    -9 -2 13 313.094 149.081
    -9 2 13 593.885 316.846
    -10 2 13 2662.84 378.88
    -10 -2 13 2210.61 228.641
    11 2 13 85.9126 54.754
    -11 -2 13 214.415 111.452
    -12 2 13 1040.61 217.87
    -12 -2 13 875.806 138.638
    -13 2 13 411.386 150.791
    -13 -2 13 160.493 80.1048
    -14 -2 13 -14.2625 65.4087
    14 2 -13 95.3077 68.6119
    -14 2 13 41.0495 80.0791
    0 2 14 594.452 141.333
    -1 2 14 884.697 150.748
    1 2 14 1197.43 183.781
    -2 2 14 1316.01 232.374
    -2 -2 14 1243.21 165.076
    -2 2 14 1219.96 179.517
    2 2 14 1044 170.888
    -3 2 14 950.743 224.751
    -3 2 14 581.236 120.541
    3 2 14 524.71 134.056
    -3 -2 14 700.862 139.616
    -4 2 14 501.2 232.985
    -4 2 14 97.9021 73.1161
    4 2 14 309.698 104.837
    -4 -2 14 331.92 127.574
    -5 2 14 3.51773 57.8496
    5 2 14 38.6657 86.0814
    -5 -2 14 110.493 99.0221
    6 2 14 9.90324 68.7885
    -6 -2 14 211.247 115.747
    -7 2 14 1315.12 264.686
    7 2 14 853.535 132.919
    -7 -2 14 1243.39 176.367
    8 2 14 358.364 90.1805
    -8 -2 14 483.713 131.313
    9 2 14 84.4172 58.9684
    -9 -2 14 27.0844 93.0042
    10 2 14 -11.7671 43.215
    -10 -2 14 28.4775 75.4448
    -11 2 14 264.334 129.734
    -11 -2 14 352.12 89.21
    -12 -2 14 1130.52 113.582
    -12 2 14 892.89 130.742
    0 2 15 -13.1773 69.9486
    -1 2 15 -6.77497 70.4413
    1 2 15 12.3155 60.9129
    -2 2 15 402.315 92.0344
    2 2 15 417.269 101.513
    -3 2 15 128.513 61.5603
    3 2 15 -17.867 67.6976
    -3 -2 15 -27.0271 72.749
    -4 2 15 336.904 75.5967
    4 2 15 232.546 75.9553
    -4 -2 15 310.265 69.7192
    -4 2 15 351.52 107.662
    -5 2 15 271.301 107.362
    5 2 15 299.127 81.7549
    -5 -2 15 173.512 73.1907
    6 2 15 531.361 96.1207
    -6 -2 15 701.669 106.601
    -6 2 15 825.768 138.596
    -7 2 15 64.2146 88.7667
    7 2 15 -34.6488 56.7791
    -7 -2 15 -106.413 78.6433
    8 2 15 765.613 94.8311
    -8 -2 15 905.659 132.384
    -8 2 15 673.977 118.649
    -9 -2 15 541.6 81.3401
    -9 2 15 532.102 97.4833
    0 2 16 1693.42 134.484
    -1 2 16 358.508 63.7305
    1 2 16 427.248 77.5996
    2 2 16 1580.32 132.258
    3 2 16 833.876 98.4943
    4 2 16 334.168 63.342
    5 2 16 1.62132 32.1637
    0 -3 0 45.3234 113.079
    1 -3 0 65.3437 100.311
    -1 -3 0 25.3174 96.8347
    -2 -3 0 5474.65 304.715
    2 -3 0 4956.17 442.527
    -2 -3 0 4530.72 339.042
    3 -3 0 -53.3585 111.188
    3 -3 0 27.6026 123.638
    -3 -3 0 10.8323 56.1538
    -3 -3 0 41.8628 71.8375
    4 -3 0 3700.24 430.079
    -4 -3 0 2904.51 241.138
    -4 -3 0 3829.95 347.446
    4 -3 0 3705.98 449.333
    5 -3 0 -1.37975 140.652
    5 -3 0 -59.7962 150.938
    6 -3 0 56636.4 1748.98
    6 -3 0 60724.8 2015.12
    7 -3 0 99.0594 180.451
    7 -3 0 40.485 209.766
    8 -3 0 4619.57 572.005
    8 -3 0 5278 680.178
    9 -3 0 133.138 219.647
    9 -3 0 53.6528 176.979
    10 -3 0 27990.5 1486.65
    10 -3 0 27563 1699.39
    11 -3 0 18.8613 277.638
    12 3 0 682.809 159.289
    12 -3 0 675.787 395.715
    12 -3 0 791.997 181.317
    -12 -3 0 414.338 247.569
    13 3 0 98.8684 109.701
    13 -3 0 -61.2868 108.2
    -13 -3 0 114.059 130.855
    14 -3 0 11898.2 628.613
    14 3 0 11284.5 546.25
    -14 -3 0 10752.7 1060.45
    15 3 0 64.2727 129.872
    15 -3 0 55.2351 119.423
    -15 -3 0 -114.194 150.374
    16 3 0 52.6556 100.457
    16 -3 0 41.995 129.036
    17 3 0 -4.89598 109.041
    17 -3 0 37.9294 114.263
    18 3 0 -20.7171 97.9771
    18 -3 0 195.726 160.195
    19 3 0 194.93 120.726
    19 -3 0 193.185 153.88
    20 3 0 909.277 155.969
    20 -3 0 842.975 197.253
    21 -3 0 46.5406 99.0993
    21 3 0 -22.1337 64.3867
    22 3 0 239.93 67.9539
    0 -3 1 1852.38 279.678
    0 -3 -1 1799.97 251.24
    -1 -3 1 4257.99 256.429
    -1 -3 -1 3575.34 318.876
    1 -3 -1 3778.47 360.694
    1 -3 1 3567.57 375.239
    -1 -3 1 3407.32 344.504
    1 -3 -1 3975.6 343.079
    2 -3 -1 1341.75 240.738
    -2 -3 1 1265.37 166.964
    -2 -3 -1 1289.16 185.618
    2 -3 -1 1195.91 245.49
    2 -3 1 1222.04 250.1
    -2 -3 1 1167.95 215.773
    3 -3 -1 49825.3 1432.3
    -3 -3 -1 49332.1 996.036
    -3 -3 1 49955 1128.4
    3 -3 -1 47440.6 1398.71
    3 -3 1 49739.7 1460.17
    -3 -3 1 47513.7 1115.62
    4 -3 -1 1044.99 256.356
    4 -3 -1 1294.57 289.278
    -4 -3 1 1094.64 202.757
    4 -3 1 1132.01 276.203
    -4 -3 1 854.813 163.251
    5 -3 -1 794.923 271.996
    5 -3 -1 1091.13 270.737
    5 -3 1 858.523 228.922
    -5 -3 1 1122.44 232.02
    -5 -3 1 904.83 163.479
    6 -3 -1 14892.6 990.074
    -6 -3 1 14469.2 819.77
    6 -3 -1 14008.8 881.693
    6 -3 1 14262.9 897.351
    7 -3 1 184.917 179.059
    7 -3 -1 222.418 200.952
    -7 -3 1 -25.9473 100.751
    7 -3 -1 275.478 220.924
    8 -3 -1 1063.08 320.802
    8 -3 1 932.053 306.034
    -8 -3 1 596.042 207.931
    9 -3 1 11882.5 929.174
    -9 -3 1 9072.01 780.593
    9 -3 -1 11245 1009.84
    10 -3 -1 36.581 215.656
    10 -3 1 385.009 273.154
    -10 -3 1 286.348 209.354
    11 3 1 56.5309 88.9416
    11 -3 1 139.581 109.236
    11 -3 1 -20.0936 196.272
    -11 -3 1 22.8888 115.025
    11 -3 -1 102.708 232.466
    12 3 1 307.655 113.012
    12 3 -1 280.936 129.895
    12 -3 1 263.907 132.938
    12 -3 -1 154.317 108.698
    12 -3 -1 186.806 252.303
    -12 -3 1 162.014 170.954
    13 3 1 857.614 181.847
    13 3 -1 872.135 179.858
    13 -3 1 953.917 197.61
    13 -3 -1 708.059 180.356
    -13 -3 1 457.023 235.321
    14 3 1 654.586 168.564
    14 3 -1 722.046 165.187
    14 -3 1 547.049 175.611
    14 -3 -1 550.32 261.387
    14 -3 -1 338.06 146.953
    -14 -3 1 305.127 210.52
    15 3 1 300.732 141.857
    15 3 -1 256.681 134.149
    15 -3 1 201.259 145.592
    15 -3 -1 253.2 133.306
    -15 -3 -1 -5.35739 139.956
    -15 -3 1 155.974 166.274
    16 -3 1 3595.79 375.324
    16 -3 -1 3303.64 354.089
    16 3 -1 3271.6 303.48
    16 3 1 3419.82 326.612
    17 -3 1 3852.43 378.506
    17 -3 -1 3655.42 366.891
    17 3 1 4111.53 361.679
    17 3 -1 3994.68 327.441
    18 3 1 8.21937 115.057
    18 3 -1 -40.5993 94.9888
    18 -3 1 148.767 164.799
    18 -3 -1 88.4994 120.676
    19 3 1 514.055 145.594
    19 3 -1 416.894 123.638
    19 -3 1 349.542 166.918
    19 -3 -1 260.01 149.653
    20 3 1 1365.95 192.732
    20 -3 1 1386.02 226.229
    20 -3 -1 1639.21 240.292
    20 3 -1 1561.08 182.843
    21 -3 -1 3074.69 284.817
    21 3 -1 3126.89 221.197
    21 3 1 3146.43 247.027
    22 -3 -1 4924.99 309.406
    22 3 1 4972.52 267.696
    0 -3 2 -9.88062 128.718
    1 -3 -2 1436.86 223.62
    -1 -3 2 1685.37 190.501
    1 -3 2 1604.26 284.299
    2 -3 -2 3991.24 393.447
    2 -3 2 4438.57 455.809
    -2 -3 2 4801.37 347.921
    3 -3 -2 4394.1 453.153
    -3 -3 2 4830.18 381.597
    3 -3 2 4316.93 466.764
    4 -3 -2 5682.26 545.348
    4 -3 2 5584.21 547.246
    -4 -3 2 5862.74 456.237
    5 -3 -2 10647.5 797.669
    -5 -3 2 12829 724.706
    5 -3 2 12051.6 813.21
    6 -3 -2 -36.0432 163.143
    -6 -3 2 -55.7333 99.2843
    6 -3 2 -26.0382 186.684
    7 -3 -2 1238.46 332.304
    7 -3 2 1497.64 335.175
    -7 -3 2 1149.3 271.687
    8 -3 2 16192.5 1040.78
    -8 -3 2 15459.7 995.266
    -9 -3 2 403.82 216.058
    9 -3 2 707.111 304.385
    9 -3 -2 808.464 296.641
    10 -3 -2 153.556 234.7
    10 -3 2 195.926 224.306
    -10 -3 2 62.1537 123.986
    -11 -3 2 8077.78 839.907
    11 -3 -2 8802.79 981.066
    11 -3 2 8982.48 510.276
    11 -3 2 10142.2 932.282
    11 3 2 9141.91 459.518
    12 3 -2 6126.95 383.802
    12 -3 2 5758.93 425.716
    12 -3 -2 6385.36 443.984
    12 3 2 5663.49 386.488
    12 -3 2 7150.75 824.111
    12 -3 -2 6577.63 891.721
    -12 -3 2 5734.52 735.968
    13 3 2 317.959 137.715
    13 3 -2 186.9 97.5373
    13 -3 2 305.449 161.31
    13 -3 -2 181.017 127.473
    -13 -3 2 171.578 178.326
    13 -3 -2 423.364 353.641
    14 3 2 519.865 155.73
    14 3 -2 464.491 138.507
    14 -3 2 565.779 205.606
    14 -3 -2 281.19 144.982
    14 -3 -2 266.7 279.79
    -14 -3 2 -3.48437 167.825
    15 -3 2 5764.09 453.803
    15 -3 -2 5939.07 460.972
    15 3 2 5368.89 400.038
    15 3 -2 6242.58 395.302
    16 -3 2 7596.63 515.459
    16 -3 -2 8152.85 546.256
    16 3 2 7489.19 468.152
    16 3 -2 8023.75 440.563
    17 3 2 858.237 181.697
    17 3 -2 1044.01 175.529
    17 -3 2 1176.55 247.04
    17 -3 -2 1263.52 240.965
    18 3 2 154.336 114.509
    18 3 -2 -49.8367 77.7887
    18 -3 2 119.063 138.396
    18 -3 -2 -37.6574 109.897
    19 3 -2 731.428 139.476
    19 3 2 853.378 170.709
    19 -3 2 582.17 183.542
    19 -3 -2 839.563 203.185
    20 3 2 712.534 158.703
    20 -3 -2 586.734 175.813
    21 3 2 17.5783 78.7091
    21 -3 -2 111.582 122.264
    22 3 2 307.461 85.7998
    22 -3 -2 454.867 118.97
    0 -3 3 31900.6 861.519
    -1 -3 3 382.106 99.186
    -2 -3 3 620.663 155.518
    2 -3 3 1006.23 268.239
    3 -3 3 3388.33 440.129
    -3 -3 3 3461.65 355.086
    -4 -3 3 1968.59 286.616
    4 -3 3 2346.91 391.781
    5 -3 -3 119.618 181.556
    -5 -3 3 59.2783 89.4252
    5 -3 3 -42.7164 167.901
    6 -3 -3 141.501 158.152
    -6 -3 3 52.3805 109.723
    6 -3 3 33.8656 159.124
    7 -3 -3 6873.39 734.652
    -7 -3 3 6324.17 615.269
    7 -3 3 6878.31 675.694
    8 -3 -3 370.581 228.668
    8 -3 3 320.609 209.172
    -8 -3 3 174.758 158.229
    9 -3 -3 2921.26 533.706
    -9 -3 3 2635.11 456.423
    9 -3 3 2604.93 447.415
    10 -3 -3 781.173 366.167
    -10 -3 3 743.865 268.564
    10 -3 3 932.849 277.655
    11 3 -3 5360.1 347.051
    11 -3 3 5233.34 396.801
    11 -3 -3 5955.87 811.47
    11 -3 -3 5095.92 384.373
    11 -3 3 5499.2 688.258
    -11 -3 3 4945.32 670.733
    11 3 3 5524.42 368.366
    12 3 -3 2017.08 222.859
    12 -3 3 2321.72 286.696
    12 -3 -3 2078.09 531.333
    12 -3 3 2342.33 517.316
    -12 -3 3 1748.35 432.127
    12 -3 -3 1935.83 253.506
    12 3 3 2463.28 261.72
    13 3 3 1173.46 200.369
    13 3 -3 641.442 152.075
    13 -3 -3 979.489 400.958
    13 -3 3 1187.31 243.557
    13 -3 -3 970.348 178.741
    -13 -3 3 1226.67 389.009
    13 -3 3 1097.46 406.084
    14 -3 -3 750.482 310.181
    14 3 3 744.352 172.367
    14 3 -3 779.482 160.316
    14 -3 3 846.047 214.644
    14 -3 -3 644.643 164.872
    -14 -3 3 613.349 280.104
    15 3 3 1477.87 213.559
    15 -3 3 1804.83 278.877
    15 -3 -3 1736.17 255.027
    15 3 -3 1956.47 228.836
    16 -3 3 13026.4 669.045
    16 3 3 12322.6 583.397
    16 -3 -3 12460.2 664.079
    16 3 -3 11735.3 503.032
    17 -3 3 29259.4 969.967
    17 -3 -3 29450.7 999.645
    17 3 3 27668.3 868.983
    18 -3 -3 14397.6 684.163
    18 3 3 13929.8 610.581
    19 -3 -3 2088.96 261.361
    19 3 3 2032.77 234.888
    20 -3 -3 2072.62 251.89
    20 3 3 2072.02 229.155
    21 3 3 325.022 105.744
    21 -3 -3 366.466 126.101
    22 3 3 -46.0806 64.2164
    22 -3 -3 -2.69697 72.4644
    0 -3 4 -55.4232 76.1564
    -1 -3 4 6312.26 477.175
    1 -3 4 5747.34 403.571
    -2 -3 4 773.231 167.652
    -3 -3 4 17273 848.365
    3 -3 4 16283.6 964.165
    -4 -3 4 8048.76 615.654
    4 -3 4 10193.4 774.153
    -5 -3 4 511.501 187.274
    5 -3 4 779.875 263.885
    -6 -3 4 122.772 119.108
    6 -3 4 128.97 212.645
    -7 -3 4 6510.85 661.523
    7 -3 4 6716.81 673.338
    8 -3 -4 37761.1 1871.2
    -8 -3 4 34879 1603.77
    8 -3 4 35623.8 1560.31
    9 -3 -4 1175.94 396.123
    9 -3 4 1375.11 347.711
    -9 -3 4 1361.33 359.712
    10 -3 -4 4453.3 706.725
    10 -3 4 4111.23 580.033
    -10 -3 4 4003.09 599.249
    10 3 4 4375.25 320.604
    11 3 4 366.76 136.598
    11 -3 -4 135.853 211.659
    11 -3 4 399.563 251.285
    -11 -3 4 510.326 127.437
    -11 -3 4 18.2224 163.74
    11 -3 -4 305.503 114.285
    12 -3 -4 5811.59 865.891
    12 -3 -4 4852.65 384.384
    -12 -3 4 4704.38 716.216
    12 -3 4 5298.26 714.151
    12 3 4 4628.5 347.791
    13 -3 -4 4684.57 831.786
    13 -3 -4 3807.78 352.221
    13 -3 4 4590.69 683.643
    -13 -3 4 3328.5 612.513
    13 3 4 3995.9 329.181
    14 3 4 1299.94 206.396
    14 -3 -4 1769.51 257.048
    15 -3 -4 15890.5 736.758
    15 3 4 16068 665.308
    16 -3 -4 14730.9 705.915
    16 3 4 15245.2 642.731
    17 -3 -4 2335.76 293.948
    17 3 -4 2844.04 266.68
    17 3 4 2801.21 296.448
    18 3 4 1065.18 201.447
    18 -3 -4 1035.53 202.575
    19 3 4 129.236 110.933
    19 -3 -4 247.462 132.734
    20 3 4 496.016 130.222
    20 -3 -4 743.978 159.133
    21 3 4 664.464 120.268
    21 -3 -4 765.952 143.264
    22 3 4 101.06 58.628
    22 -3 -4 74.3397 67.3816
    0 -3 5 2549.68 324.435
    -1 -3 5 5196.93 472.895
    1 -3 5 5573.23 466.081
    -2 -3 5 551.898 188.669
    -3 -3 5 10021.7 701.854
    -4 -3 5 1366.01 284.555
    4 -3 5 1744.86 369.202
    -5 -3 5 11225.7 813.477
    5 -3 5 11470.6 865.511
    6 -3 5 6176.95 667.474
    -6 -3 5 5791.69 617.715
    -7 -3 5 272.566 169.472
    7 -3 5 183.751 176.392
    -8 -3 5 4994.51 639.495
    8 -3 5 5461.13 644.745
    9 3 5 3703.35 285.56
    9 -3 -5 4289.9 714.708
    -9 -3 5 3628.39 301.223
    -9 -3 5 3332.41 545.523
    9 -3 5 3055.47 503.61
    10 3 5 -31.356 80.9382
    10 -3 -5 23.6625 229.901
    10 -3 5 -11.4267 182.335
    -10 -3 5 63.9151 123.583
    -10 -3 5 101.18 172.943
    11 -3 -5 6863.06 944.891
    -11 -3 5 6612.75 400.447
    11 -3 5 5634.44 699.17
    -11 -3 5 5858.15 789.197
    11 3 5 6043.8 388.321
    12 3 5 -56.1127 90.0444
    12 -3 -5 -41.4271 322.998
    12 -3 5 -183.54 288.102
    -12 -3 5 -14.1596 98.6901
    -12 -3 5 -25.0283 156.178
    12 -3 -5 32.7552 97.3574
    13 3 5 -54.1025 108.51
    13 -3 5 154.233 207.59
    -13 -3 5 -145.658 240.307
    13 -3 -5 -117.394 126.565
    13 -3 -5 -14.6287 238.013
    14 3 5 1067.51 187.488
    14 -3 -5 1140.03 204.559
    15 3 5 -168.417 127.803
    15 -3 -5 -213.96 146.196
    16 3 5 1614.03 232.378
    16 -3 -5 1423.31 232.865
    17 -3 -5 3239.2 327.11
    17 3 -5 3144.83 287.633
    17 3 5 3352.81 298.476
    18 3 5 259.401 114.136
    18 3 -5 233.16 97.5898
    18 -3 -5 279.309 131.557
    19 3 5 222.666 106.684
    19 3 -5 246.514 97.5179
    19 -3 -5 237.798 119.111
    20 3 5 -143.67 87.2624
    20 -3 -5 98.7371 88.3619
    21 3 5 115.072 59.7649
    21 -3 -5 144.39 85.1097
    22 -3 -5 78.7008 58.3677
    0 -3 6 -97.4855 112.986
    -1 -3 6 2635.89 376.99
    1 -3 6 2199.57 338.176
    -2 -3 6 29.8977 85.4269
    -3 -3 6 8868.32 707.887
    -4 -3 6 21085.9 1132.84
    -5 -3 6 40.6506 114.545
    5 -3 6 247.945 242.486
    6 -3 6 19387.1 1182.47
    -6 -3 6 18013.6 1144.71
    -7 -3 6 1584.75 224.917
    -7 -3 6 1458.25 362.937
    7 -3 6 1958.38 410.602
    8 3 6 146.402 103.929
    -8 -3 6 493.56 147.511
    -8 -3 6 256.605 201.554
    8 -3 6 110.742 182.347
    9 3 6 258.794 113.881
    -9 -3 6 175.561 170.494
    -9 -3 6 430.073 162.325
    9 -3 6 378.56 207.82
    10 -3 -6 3794.9 763.581
    -10 -3 6 3291.33 301.223
    10 -3 6 2392.33 484.283
    -10 -3 6 2479.89 520.552
    10 3 6 2858.18 268.394
    -11 -3 6 2310.35 264.838
    11 -3 6 1529.55 389.58
    -11 -3 6 1241.66 377.234
    11 3 6 1682.24 223.201
    11 -3 -6 2376.6 619.085
    12 3 6 1034.49 178.616
    12 -3 6 1138.14 335.532
    -12 -3 6 1301.52 205.731
    -12 -3 6 1183.83 404.163
    12 -3 -6 1108.81 420.813
    13 -3 -6 2631.98 286.191
    -13 -3 6 2851.43 268.635
    13 3 6 2614.36 271.906
    14 3 6 -45.2008 100.597
    14 -3 -6 -76.2 131.141
    15 3 6 480.486 146.415
    15 -3 -6 344.067 121.677
    16 3 6 393.777 125.499
    16 -3 -6 396.394 133.305
    17 3 6 179.63 107.453
    17 -3 -6 85.2338 98.3061
    18 3 6 224.603 95.1343
    18 3 -6 421.735 121.946
    18 -3 -6 428.514 128.965
    19 3 6 109.327 71.2083
    19 3 -6 215.093 95.4139
    19 -3 -6 122.983 83.139
    20 3 6 511.342 103.86
    20 3 -6 721.847 116.292
    20 -3 -6 727.515 135.718
    21 -3 -6 425.612 87.6367
    0 -3 7 5728.19 583.017
    -1 -3 7 225.436 124.509
    1 -3 7 327.95 157.395
    -2 -3 7 3278.07 461.234
    -3 -3 7 5753.24 625.3
    -4 -3 7 7237.46 404.452
    -4 -3 7 6867.5 697.401
    -5 -3 7 2440.45 262.167
    -5 -3 7 1491.14 351.524
    5 -3 7 2307.57 486.908
    -6 -3 7 1124.76 211.093
    -6 -3 7 602.526 263.992
    6 -3 7 735.437 317.223
    -7 -3 7 4361.43 627.203
    -7 -3 7 5407.87 377.258
    7 -3 7 5280.63 688.32
    -8 -3 7 2012.24 261.952
    -8 -3 7 2182.9 535.568
    8 -3 7 1639.86 382.077
    -9 -3 7 9883.7 507.244
    9 -3 7 9327.1 906.308
    -9 -3 7 8819.51 952.654
    9 3 7 10521.5 481.002
    -10 -3 7 2977.14 304.388
    10 -3 7 2648.53 506.048
    -10 -3 7 2125.87 488.367
    10 3 7 2983.41 269.66
    -11 -3 7 2492.4 273.417
    11 3 7 2158.75 233.997
    12 3 7 770.778 153.356
    -12 -3 7 520.542 157.039
    -13 -3 7 4349.43 322.608
    13 3 7 4539.66 343.344
    14 -3 -7 2430.3 258.718
    -14 -3 7 2574.28 242.84
    14 3 7 2555.14 259.06
    15 -3 -7 1921.29 233.057
    15 3 7 2069.41 233.394
    16 3 7 280.631 110.421
    16 -3 -7 136.698 89.9669
    17 3 7 964.527 156.876
    17 -3 -7 1378.31 186.36
    18 -3 -7 1520.57 181.522
    18 3 -7 1492.91 187.584
    18 3 7 1521.44 174.188
    19 3 7 -3.64637 57.7832
    19 3 -7 -30.2019 69.7703
    19 -3 -7 -6.26286 64.0117
    20 -3 -7 6136.42 270.761
    20 3 -7 6506.98 284.156
    0 -3 8 1.8412 108.989
    0 -3 8 25.6107 92.31
    1 -3 8 1200.98 184.324
    -1 -3 8 1178.23 207.399
    -1 -3 8 612.437 236.166
    2 -3 8 3006.29 254.627
    -2 -3 8 3084.41 292.471
    -3 -3 8 219.966 146.015
    -3 -3 8 158.072 156.05
    -4 -3 8 1582.77 245.597
    -4 -3 8 1005.88 304.338
    -5 -3 8 9194.99 488.98
    5 -3 8 9697.09 936.358
    -5 -3 8 8489.38 847.11
    -6 -3 8 487.017 183.127
    -6 -3 8 7.23479 123.815
    6 -3 8 359.125 293.002
    -7 -3 8 6667.04 805.379
    -7 -3 8 8532.04 479.136
    7 -3 8 7398.72 815.54
    -8 -3 8 392.886 198.738
    -8 -3 8 237.2 201.604
    8 -3 8 395.198 299.263
    -9 -3 8 9334.95 511.384
    9 -3 8 8609.49 897.166
    -9 -3 8 7901.8 925.652
    -10 -3 8 2499.79 294.548
    -11 -3 8 5671.69 395.89
    11 3 8 5746.93 362.498
    -12 -3 8 5402.23 372.656
    12 3 8 5827.7 371.197
    13 3 8 520.447 126.997
    -13 -3 8 545.34 149.735
    14 3 8 756.436 143.38
    -14 -3 8 478.797 121.52
    15 3 8 35.7558 79.1505
    -15 -3 8 25.0044 84.6374
    16 3 8 91.1893 71.7249
    17 3 8 16.4715 69.1277
    18 3 8 791.788 115.36
    18 3 -8 908.593 143.008
    19 3 -8 3695.88 236.738
    0 -3 9 104.356 123.052
    1 -3 9 3106.06 278.817
    -1 -3 9 3360.93 308.368
    -1 -3 9 2649.03 462.749
    2 -3 9 1038 154.668
    -2 -3 9 1294.71 220.323
    -2 -3 9 1048.31 298.38
    -3 -3 9 3421.35 330.392
    -3 -3 9 2508.82 479.843
    -4 -3 9 142.628 171.747
    -4 -3 9 28.6629 158.363
    -5 -3 9 1857.33 265.363
    -5 -3 9 1335.32 370.773
    5 -3 9 1524.55 473.336
    -6 -3 9 1920.79 256.183
    -6 -3 9 1049.91 344.348
    6 -3 9 1512.25 390.444
    -7 -3 9 3231.08 324.014
    -8 -3 9 1697.64 267.666
    -9 -3 9 3818.12 345.531
    -10 -3 9 1888.98 266.078
    -11 -3 9 82.5052 128.571
    -12 -3 9 824.585 175.646
    -13 -3 9 5134.77 341.966
    13 3 9 5093.89 314.942
    14 3 9 572.922 115.151
    -14 -3 9 467.015 123.002
    -15 -3 9 1516.08 166.153
    15 3 9 1853.5 181.276
    16 3 9 57.967 64.2153
    17 3 -9 663.294 126.427
    18 3 -9 6735.07 324.662
    0 -3 10 5.70322 107.908
    1 -3 10 -36.4905 109.34
    -1 -3 10 87.9941 119.35
    -2 -3 10 495.217 176.929
    -2 -3 10 183.863 197.67
    -3 -3 10 1941.68 260.102
    -4 -3 10 3551.75 332.706
    -5 -3 10 1190.79 239.347
    -6 -3 10 10286.5 553.045
    -7 -3 10 10529.4 551.511
    -8 -3 10 355.836 191.804
    -9 -3 10 4898.29 386.835
    -10 -3 10 11296.4 539.932
    -11 -3 10 142.834 131.423
    -12 -3 10 157.237 107.431
    -13 -3 10 286.251 111.199
    -14 -3 10 1613.55 176.915
    -15 -3 10 491.313 106.625
    -16 3 10 383.106 113.804
    -16 -3 10 319.257 84.7104
    17 3 -10 633.414 112.551
    0 -3 11 45.8664 107.325
    1 -3 11 605.687 133.18
    -1 -3 11 550.419 161.958
    -2 -3 11 25366.1 819.654
    -3 -3 11 6577.81 435.135
    -4 -3 11 180.531 160.179
    -5 -3 11 315.127 156.058
    -6 -3 11 2992.14 308.745
    -7 -3 11 180.034 162.661
    -8 -3 11 944.625 195.469
    -9 -3 11 5780.33 392.459
    -10 -3 11 152.058 133.913
    11 3 11 211.445 81.7421
    -11 -3 11 43.4748 102.717
    12 3 11 266.68 87.2647
    -12 -3 11 303.609 110.87
    -13 -3 11 -96.6053 98.9125
    -14 -3 11 1206.03 140.42
    -15 3 11 119.703 107.495
    -15 -3 11 103.979 62.6914
    16 3 -11 565.843 109.578
    -16 3 11 402.563 73.6812
    0 -3 12 -5.56816 89.6104
    -1 -3 12 1105.07 174.624
    -2 -3 12 1019.92 177.855
    -3 -3 12 244.127 133.683
    -4 3 12 16.9491 68.1639
    -4 -3 12 -44.5845 124.824
    -5 3 12 72.6218 76.4785
    -5 -3 12 -44.2386 110.093
    -6 -3 12 40.2705 114.636
    -7 -3 12 238.862 140.95
    -8 -3 12 1347.57 204.821
    9 3 12 -17.8799 63.5645
    -9 -3 12 56.9326 109.72
    10 3 12 809.517 126.239
    -10 -3 12 786.363 154.9
    11 3 12 551.147 101.163
    -11 -3 12 410.418 107.527
    -12 -3 12 247.823 92.2465
    -13 3 12 622.73 188.647
    -13 -3 12 109.49 69.44
    -14 3 12 179.571 110.867
    -14 -3 12 306.001 76.8246
    15 3 -12 50.8549 54.5342
    0 3 13 1999.53 231.869
    -1 3 13 1009.44 167.372
    1 3 13 967.429 177.609
    -1 -3 13 981.342 143.834
    -2 3 13 39.8392 70.07
    2 3 13 45.4089 101.18
    -2 -3 13 -174.444 138.182
    -3 3 13 240.385 92.1286
    3 3 13 229.817 114.504
    -3 -3 13 76.0453 92.3718
    -4 3 13 -57.2909 74.6806
    4 3 13 42.8021 94.3317
    -4 -3 13 -81.3554 97.4668
    5 3 13 164.405 97.2976
    -5 -3 13 -30.807 116.224
    6 3 13 -13.675 75.0795
    -6 -3 13 -69.5578 116.269
    7 3 13 2124.84 210.344
    -7 -3 13 1989.44 203.131
    8 3 13 392.085 104.184
    -8 -3 13 102.914 100.801
    9 3 13 1030.52 134.662
    -9 -3 13 1264.73 154.431
    10 3 13 54.5514 56.5009
    -10 -3 13 -22.4802 91.5418
    11 3 13 227.958 60.3933
    -11 -3 13 114.194 74.7889
    -12 3 13 558.039 159.155
    -12 -3 13 172.397 64.0581
    -13 3 13 730.923 121.785
    -13 -3 13 837.478 96.5219
    0 3 14 5.36113 57.5119
    1 3 14 1436.36 175.144
    -1 3 14 1097.16 153.759
    -2 3 14 -28.9931 61.8062
    2 3 14 32.0802 70.8043
    -3 3 14 157.632 68.7169
    3 3 14 159.557 95.1403
    -4 3 14 1581.54 234.977
    -4 3 14 1269.25 133.476
    4 3 14 1417.48 169.188
    -4 -3 14 1294.65 146.288
    5 3 14 184.957 76.948
    -5 -3 14 157.359 92.6549
    -6 3 14 1690.64 256.169
    6 3 14 1273.65 148.896
    -6 -3 14 1356.34 151.577
    7 3 14 3551.36 227.9
    -7 -3 14 3873.76 236.16
    -7 3 14 3624.04 314.633
    8 3 14 7227.63 298.982
    -8 -3 14 7785.59 320.6
    -8 3 14 6798.98 398.473
    9 3 14 -36.2036 42.1559
    -9 -3 14 -14.8267 67.1533
    -10 3 14 245.723 126.006
    -10 -3 14 125.18 64.1416
    0 3 15 72.8285 53.2237
    -1 3 15 821.37 106.587
    1 3 15 788.406 107.662
    -2 3 15 30.41 43.883
    2 3 15 69.1298 55.6203
    3 3 15 230.066 64.8282
    4 3 15 805.176 106.736
    5 3 15 1237.65 120.748
    6 3 15 186.155 55.4781
    0 -4 0 277342 3445.4
    1 -4 0 -70.9018 125.527
    -1 -4 0 89.3177 114.634
    2 -4 0 52.0258 134.395
    -2 -4 0 -28.6895 123.198
    3 -4 0 -186.285 197.979
    4 -4 0 8048.65 724.448
    5 -4 0 137.658 196.536
    6 -4 0 243.576 252.204
    7 -4 0 -54.4166 216.127
    8 4 0 518.212 146.102
    8 -4 0 598.376 317.154
    9 4 0 69.3331 114.095
    9 -4 0 244.732 120.635
    9 -4 0 116.295 268.011
    10 4 0 2392.67 278.324
    10 -4 0 2494.05 281.723
    11 4 0 -1.9502 100.418
    11 -4 0 39.3122 114.227
    12 4 0 2315.28 278.704
    12 -4 0 2077.35 280.414
    13 4 0 -53.3833 117.919
    13 -4 0 3.9469 103.472
    14 4 0 136.351 142.215
    14 -4 0 190.626 148.64
    15 4 0 62.2272 104.337
    15 -4 0 198.523 168.112
    16 -4 0 3720.08 370.189
    16 4 0 4219.47 349.53
    17 4 0 58.885 101.869
    17 -4 0 97.6773 150.083
    18 4 0 730.274 147.021
    19 4 0 71.3744 98.3607
    20 4 0 370.591 99.3878
    21 4 0 -0.09764 50.7328
    0 -4 -1 -162.842 158.109
    0 -4 1 -44.881 124.783
    -1 -4 -1 5517.46 471.265
    1 -4 -1 5734.77 518.561
    1 -4 1 5062.11 526.411
    -1 -4 1 5513.28 494.442
    2 -4 -1 35880.7 1340.03
    2 -4 1 36837.9 1420.56
    -2 -4 1 38200.7 1233.63
    3 -4 -1 16672.6 970.483
    3 -4 1 17743.8 1029.7
    -3 -4 1 16946.7 792.249
    4 -4 -1 2023.32 381.944
    4 -4 1 1724.71 364.098
    5 -4 -1 268.657 223.189
    5 -4 1 78.1244 195.485
    6 -4 -1 79.6856 158.657
    6 -4 -1 222.535 247.614
    6 -4 1 -210.388 245.038
    7 -4 -1 1799.6 422.597
    7 -4 1 1615.27 424.689
    8 4 1 999.428 186.404
    8 -4 -1 1419.68 432.934
    8 -4 1 1138.4 392.457
    9 -4 1 2860.7 296.094
    9 4 1 2956.45 289.552
    9 4 -1 2548.04 278.855
    9 -4 -1 2826.73 568.74
    9 -4 1 3222.49 603.202
    10 4 1 1771.97 240.981
    10 -4 1 1824.55 259.654
    10 4 -1 1520.67 238.224
    10 -4 -1 1705.5 503.567
    10 -4 -1 1600.38 228.167
    10 -4 1 2600.03 579.773
    11 4 1 -99.8435 108.944
    11 4 -1 0.43938 106.956
    11 -4 1 122.589 130.726
    11 -4 -1 168.421 139.308
    12 4 -1 15718.8 659.536
    12 -4 1 15103.1 695.172
    12 -4 -1 14776.4 688.399
    12 4 1 14692.4 645.167
    13 4 1 396.173 157.811
    13 4 -1 148.518 119.385
    13 -4 1 109.025 143.402
    13 -4 -1 280.568 146.841
    14 4 1 921.48 206.539
    14 4 -1 1109.5 214.075
    14 -4 1 931.404 218.283
    14 -4 -1 706.217 193.87
    15 4 1 158.01 142.57
    15 4 -1 135.075 134.15
    15 -4 1 66.5776 134.283
    15 -4 -1 178.275 152.191
    16 4 1 963.56 190.445
    16 4 -1 1035.72 191.459
    16 -4 1 1112.69 226.544
    16 -4 -1 1096.55 223.908
    17 4 1 322.291 131.056
    17 4 -1 354.315 125.696
    17 -4 -1 231.056 126.595
    18 4 1 8.52085 95.2951
    18 4 -1 91.142 87.1074
    18 -4 -1 221.117 141.502
    19 4 1 336.84 118.071
    19 4 -1 144.513 101.738
    20 4 -1 427.384 97.3066
    20 4 1 307.852 101.341
    21 4 -1 215.803 63.1304
    21 4 1 221.948 74.9721
    0 -4 2 832.911 254.737
    1 -4 2 19279 1036.35
    -1 -4 2 19405.6 972.49
    2 -4 2 14077.3 920.342
    -2 -4 2 14381.7 819.65
    3 -4 2 6499.13 647.233
    -3 -4 2 7016.26 558.634
    4 -4 2 315.409 244.062
    5 -4 2 1841.42 395.187
    6 -4 2 820.018 313.41
    6 -4 -2 1034.66 310.135
    7 -4 2 166.071 213.973
    7 -4 -2 181.975 248.938
    8 4 2 996.161 174.025
    8 -4 2 1548.17 414.289
    8 -4 -2 1442.48 409.991
    9 4 2 339.958 141.006
    9 4 -2 476.961 162.623
    -9 -4 2 335.571 114.931
    9 -4 2 110.093 213.081
    9 -4 -2 158.101 247.877
    10 4 2 3.03463 107.652
    10 4 -2 97.4754 116.593
    10 -4 2 14.2398 259.674
    10 -4 -2 -0.9535 239.291
    11 4 2 3714.42 324.202
    11 4 -2 3288.97 313.958
    11 -4 -2 3490.08 332.378
    11 -4 -2 4004.24 732.35
    11 -4 2 3829.64 686.947
    12 4 2 752.741 171.553
    12 4 -2 830.196 184.886
    12 -4 -2 824.151 184.425
    12 -4 -2 1363.72 523.957
    12 -4 2 730.418 382.181
    13 -4 -2 2180.32 280.415
    13 4 2 2649.51 295.573
    13 4 -2 2460.46 273.562
    14 4 2 703.418 181.158
    14 4 -2 783.757 186.59
    14 -4 -2 637.776 197.128
    15 4 2 176.261 119.752
    15 4 -2 153.431 113.627
    15 -4 -2 104.279 144.013
    16 4 2 32.7016 98.0981
    16 4 -2 160.499 107.491
    16 -4 -2 234.327 142.747
    17 4 2 6.97122 110.688
    17 4 -2 192.624 100.449
    17 -4 -2 264.438 136.004
    18 -4 -2 1912.68 244.315
    18 4 2 1477.51 184.007
    18 4 -2 1691.8 192.561
    19 -4 -2 1342.53 201.554
    19 4 2 1411.97 191.197
    19 4 -2 1236.13 154.106
    20 4 2 28.449 68.8215
    21 4 2 699.531 103.254
    0 -4 3 0.91916 156.644
    1 -4 3 2107.17 384.112
    -1 -4 3 2165.88 355.717
    2 -4 3 26.5675 170.975
    -2 -4 3 466.195 222.541
    3 -4 3 271.179 251.618
    -3 -4 3 223.366 165.407
    4 -4 3 963.021 293.74
    -4 -4 3 1040.01 260.656
    5 -4 3 73.332 217.059
    6 -4 -3 1575.82 388.535
    6 -4 3 1841.87 436.975
    7 4 3 197.079 99.6879
    7 -4 -3 165.236 197.827
    -7 -4 3 350.727 129.448
    7 -4 3 181.545 192.75
    8 -4 -3 1243.8 404.446
    8 4 3 903.105 168.642
    -8 -4 3 1216.02 186.949
    8 -4 3 990.003 344.34
    9 -4 -3 341.789 325.074
    9 4 3 225.398 131.797
    9 4 -3 102.026 130.404
    -9 -4 3 149.449 110.296
    9 -4 3 24.6009 265.16
    10 4 3 11851.1 549.954
    10 4 -3 11031.9 552.875
    -10 -4 3 12218.4 535.757
    10 -4 3 13568.5 1169.73
    10 -4 -3 13616.5 1286.23
    11 4 -3 5247.41 384.766
    11 -4 3 5594.94 767.183
    11 -4 -3 6044.35 908.3
    11 4 3 5187 377.91
    12 4 -3 2666.59 275.437
    12 -4 -3 2506.45 285.296
    12 -4 -3 2870.26 647.994
    12 4 3 2758.09 294.457
    13 4 3 821.536 183.296
    13 4 -3 822.023 164.283
    13 -4 -3 830.149 190.078
    14 4 3 208.407 132.619
    14 4 -3 357.561 142.058
    14 -4 -3 289.481 144.428
    15 4 3 10.0059 109.845
    15 4 -3 131.657 117.351
    15 -4 -3 168.72 135.326
    16 4 3 31.4241 108.323
    16 4 -3 91.4088 86.9246
    16 -4 -3 152.485 144.095
    17 4 3 20.0888 114.116
    17 4 -3 -32.7685 86.8918
    17 -4 -3 93.2311 138.652
    18 4 3 115.782 106.417
    18 4 -3 47.2935 70.6385
    18 -4 -3 43.8305 103.07
    19 4 3 304.6 111.23
    19 -4 -3 508.234 141.476
    20 4 3 298.181 92.4618
    21 4 3 186.807 68.8404
    0 -4 4 1553.28 340.72
    1 -4 4 198.444 206.361
    -1 -4 4 485.386 238.796
    -2 -4 4 3867.68 490.994
    2 -4 4 3469.98 503.194
    -3 -4 4 58.7356 132.816
    3 -4 4 -7.53716 196.049
    4 -4 4 -54.9321 178.405
    -5 -4 4 467.64 110.926
    5 -4 4 649.068 281.896
    6 4 4 1254.2 189.206
    -6 -4 4 877.443 138.26
    6 -4 4 924.393 295.562
    7 4 4 2247.24 235.481
    -7 -4 4 2019.01 209.049
    7 -4 4 2247.06 467.686
    7 -4 -4 2740.24 535.16
    8 4 4 4598.89 336.382
    -8 -4 4 4284.88 321.056
    8 -4 -4 4233.16 703.61
    8 -4 4 3916.01 598.369
    9 4 4 146.469 124.502
    9 4 -4 120.273 112.567
    9 -4 -4 2.81212 202.25
    -9 -4 4 113.447 97.5571
    9 -4 4 -31.2768 238.854
    10 4 4 1333.7 210.617
    10 4 -4 1134.5 208.55
    10 -4 -4 1159.46 388.544
    -10 -4 4 1493.07 225.327
    10 -4 4 1392.88 431.795
    11 -4 -4 1174.73 488.226
    11 4 4 674.407 172.42
    11 4 -4 576.138 154.55
    -11 -4 4 800.66 171.13
    11 -4 4 727.072 317.858
    12 4 -4 1389.7 213.547
    12 4 4 1725.51 249.608
    13 4 4 485.461 156.183
    13 4 -4 361.344 127.213
    13 -4 -4 343.543 126.726
    14 4 4 181.629 125.57
    14 4 -4 331 126.09
    14 -4 -4 455.904 155.078
    15 -4 -4 9514.46 513.936
    15 4 4 10305.4 519.194
    15 4 -4 9186.82 441.367
    16 -4 -4 2131.18 259.927
    16 4 4 1433.9 207.035
    17 -4 -4 1884.17 229.986
    17 4 4 1355.86 196.012
    18 4 4 1009.6 167.409
    18 -4 -4 1097.36 177.316
    19 4 4 303.277 97.1096
    19 -4 -4 367.625 114.127
    20 4 4 -31.8528 69.6167
    21 4 4 -22.8896 46.6251
    0 -4 5 27.8717 161.936
    1 -4 5 193.725 214.954
    -2 -4 5 346.042 96.8954
    2 -4 5 968.968 332.856
    -3 -4 5 1028.32 140.979
    3 -4 5 1158.73 349.514
    -4 -4 5 1012.14 153.907
    4 -4 5 1137.23 362.71
    -5 -4 5 641.191 137.273
    5 -4 5 852.767 298.954
    6 4 5 100.315 86.6627
    -6 -4 5 -27.9704 125.228
    6 -4 5 51.615 201.287
    7 4 5 144.005 99.3325
    -7 -4 5 74.1064 116.222
    7 -4 5 332.702 278.356
    8 -4 -5 1497.62 465.962
    8 4 5 1243.52 188.192
    -8 -4 5 891.687 166.888
    8 -4 5 866.818 322.926
    9 4 5 1593.18 212.03
    9 4 -5 1606.49 218.214
    -9 -4 5 1184.35 190.529
    9 -4 5 1257.46 396.771
    9 -4 -5 1372.55 471.981
    10 4 5 879.275 177.561
    10 4 -5 576.834 159.433
    10 -4 -5 927.117 441.698
    -10 -4 5 461.4 136.647
    10 -4 5 611.928 318.115
    11 4 -5 3401.18 292.4
    -11 -4 5 3616.79 316.513
    11 4 5 3300.63 305.893
    12 4 5 179.512 100.493
    -12 -4 5 230.435 122.879
    13 4 5 5781.28 396.935
    14 4 5 1046.81 182.019
    15 4 5 17813.1 657.333
    16 4 5 -81.4367 105.772
    16 -4 -5 138.458 86.7985
    17 4 5 231.875 111.763
    17 -4 -5 76.9872 92.8963
    18 4 5 551.183 117.979
    18 -4 -5 476.843 119.225
    19 4 5 100.533 78.0668
    19 -4 -5 213.066 91.8077
    20 4 5 153.909 60.5057
    0 -4 6 602.04 146.869
    1 -4 6 5669.02 364.21
    -1 -4 6 4777.49 326.219
    1 -4 6 5461.84 687.237
    2 -4 6 417.506 129.041
    -2 -4 6 301.095 107.985
    2 -4 6 741.586 328.473
    3 -4 6 266.254 118.575
    -3 -4 6 160.307 96.7641
    3 -4 6 392.905 272.559
    4 -4 6 1575.48 193.67
    -4 -4 6 1136.46 169.231
    4 -4 6 1723.72 458.829
    -5 -4 6 -17.9533 97.0927
    5 -4 6 191.523 254.143
    -6 -4 6 470.987 135.059
    6 -4 6 918.281 327.899
    7 4 6 1315.48 184.615
    -7 -4 6 1042.03 176.828
    7 -4 6 1285.54 382.023
    -8 -4 6 1323.46 191.18
    8 -4 6 1747.01 432.032
    8 4 6 1626.26 205.594
    -9 -4 6 2088.08 248.319
    9 -4 6 1747.27 444.601
    9 4 6 2399.13 248.138
    10 4 6 572.488 136.327
    -10 -4 6 323.05 124.951
    -11 -4 6 2046.88 240.68
    11 4 6 2188.63 242.855
    -12 -4 6 8891.59 470.391
    12 4 6 8529.31 460.994
    -13 -4 6 3602.58 290.366
    13 4 6 3122.34 287.16
    14 4 6 -129.604 106.368
    15 4 6 424.516 129.719
    16 4 6 2481.13 231.418
    17 4 6 127.217 91.3513
    18 4 6 -19.8083 63.0836
    19 4 6 5.89025 59.419
    20 4 6 50.9619 42.5021
    0 -4 7 -207.798 120.866
    1 -4 7 180.936 122.72
    -1 -4 7 -157.714 152.579
    2 -4 7 1342.67 200.313
    -2 -4 7 887.563 159.873
    2 -4 7 1140.38 406.402
    3 -4 7 6146.67 380.27
    -3 -4 7 5574.22 373.512
    3 -4 7 6326.06 790.104
    -4 -4 7 -45.2491 131.335
    4 -4 7 67.9572 222.798
    -5 -4 7 -166.006 144.886
    5 -4 7 -299.064 267.89
    -6 -4 7 763.083 163.091
    6 -4 7 1294.75 375.319
    -7 -4 7 -172.131 140.451
    7 -4 7 253.676 240.786
    -8 -4 7 -67.1282 157.717
    -9 -4 7 3311.65 305.828
    9 4 7 3355.77 276.64
    10 4 7 567.945 134.427
    -10 -4 7 142.127 129.274
    11 4 7 34.556 90.1397
    -11 -4 7 -283.956 167.154
    12 4 7 42.8605 86.4439
    -12 -4 7 -234.851 147.503
    -13 -4 7 10771.7 480.167
    13 4 7 10301.5 475.386
    14 4 7 375.766 114.51
    -14 -4 7 266.213 91.5714
    15 4 7 1150.38 162.535
    16 4 7 497.254 112.733
    17 4 7 119.876 72.4331
    18 4 7 82.3885 57.0546
    19 4 7 371.88 69.5731
    0 -4 8 1465.35 217.068
    1 -4 8 14350.7 617.674
    -1 -4 8 13631.8 603.716
    2 -4 8 3273.37 299.43
    -2 -4 8 2481.99 273.495
    2 -4 8 3688.47 675.73
    3 -4 8 193.962 118.113
    -3 -4 8 3.45989 133.906
    3 -4 8 369.453 299.221
    -4 -4 8 -198.515 169.998
    4 -4 8 71.2466 308.244
    -5 -4 8 8.92722 122.035
    -6 -4 8 -146.307 155.246
    -7 -4 8 -108.287 142.734
    -8 -4 8 1304.42 202.747
    -9 -4 8 3434.37 318.804
    -10 -4 8 275.039 126.741
    -11 -4 8 464.648 148.447
    -12 -4 8 2863.8 269.654
    12 4 8 3192.48 252.158
    13 4 8 985.766 145.529
    -13 -4 8 1012.5 169.376
    14 4 8 406.851 101.105
    -14 -4 8 454.519 116.266
    -15 -4 8 2220.62 180.852
    15 4 8 2521.35 205.523
    16 4 8 465.705 95.1236
    17 4 8 148.302 62.2743
    17 4 -8 355.626 88.1661
    0 -4 9 -20.9343 121.825
    1 -4 9 315.935 149.374
    -1 -4 9 -115.481 160.636
    2 -4 9 2686.99 281.316
    -2 -4 9 2387.49 278.838
    3 -4 9 457.234 130.598
    -3 -4 9 216.284 118.136
    -4 -4 9 561.524 157.912
    -5 -4 9 -93.4152 152.107
    -6 -4 9 188.232 130.018
    -7 -4 9 -51.8789 170.028
    -8 -4 9 4253.97 357.466
    -9 -4 9 5642.8 397.715
    -10 -4 9 863.505 184.074
    -11 -4 9 7491.5 413.527
    -12 -4 9 6486.93 375.497
    -13 -4 9 514.031 125.321
    -14 -4 9 404.111 100.917
    -15 -4 9 718.349 104.547
    16 4 -9 186.394 77.6124
    0 -4 10 2.3311 102.576
    1 -4 10 166.92 130.27
    -1 -4 10 -133.747 148.892
    2 -4 10 1553 217.036
    -2 -4 10 1272.08 204.917
    -3 -4 10 1686.69 226.182
    -4 -4 10 97.6725 150.72
    -5 -4 10 7.36778 152.53
    -6 -4 10 711.047 172.423
    -7 -4 10 1112.1 196.019
    -8 -4 10 129.919 146.636
    -9 -4 10 4409.24 332.91
    -10 -4 10 -159.555 150.477
    -11 -4 10 5367.34 338.465
    -12 -4 10 3531.22 261.54
    -13 -4 10 57.1719 65.7835
    -14 -4 10 217.905 80.4419
    -15 -4 10 407.311 77.7118
    0 -4 11 135.261 115.655
    1 -4 11 4292.55 322.229
    -1 -4 11 4439.8 343.693
    -2 -4 11 15178.5 615.726
    -3 -4 11 5733.38 383.675
    -4 -4 11 -125.329 147.052
    -5 -4 11 301.118 128.985
    -6 -4 11 -837.829 185.519
    -7 -4 11 122.811 123.411
    -8 -4 11 1246.43 175.441
    -9 -4 11 6149.65 357.913
    -10 -4 11 -80.1262 91.1671
    -11 -4 11 114.63 100.038
    12 4 11 126.526 57.7456
    -12 -4 11 59.7057 74.8758
    -13 -4 11 82.3513 64.8299
    -14 -4 11 201.793 59.1006
    0 -4 12 41820.5 885.956
    -1 -4 12 104.497 100.018
    -2 -4 12 1183.29 183.49
    -3 -4 12 1293.31 194.405
    -4 4 12 457.781 106.389
    -4 -4 12 496.824 146.031
    -5 -4 12 576.815 138.646
    -6 -4 12 315.196 113.602
    -7 -4 12 1493.78 184.9
    -8 -4 12 155.221 105.306
    -9 -4 12 1033.16 150.565
    10 4 12 846.261 113.097
    -10 -4 12 924.412 141.023
    11 4 12 195.965 57.7785
    -11 -4 12 283.324 85.0281
    -12 -4 12 135.891 64.974
    0 4 13 85.2513 68.7802
    -1 4 13 175.829 75.7385
    1 4 13 223.841 93.1206
    -1 -4 13 100.167 72.0197
    -2 4 13 790.101 119.237
    -2 -4 13 947.881 143.729
    -3 4 13 351.742 81.4343
    -3 -4 13 370.663 104.948
    -4 -4 13 258.389 99.0207
    5 4 13 139.902 83.1915
    -5 -4 13 236.047 97.0049
    6 4 13 946.971 137.553
    -6 -4 13 1326.98 161.889
    7 4 13 253.878 79.743
    -7 -4 13 224.106 87.1487
    8 4 13 73.1246 58.4876
    -8 -4 13 -24.4511 66.0388
    9 4 13 -3.63031 43.415
    -9 -4 13 26.6322 62.7901
    -10 4 13 1200.71 206.087
    -10 -4 13 1056.24 115.538
    0 4 14 460.984 84.2796
    1 4 14 995.135 123.616
    -1 4 14 840.104 107.687
    -2 4 14 541.654 87.1667
    2 4 14 471.014 86.2916
    3 4 14 543.365 90.4761
    -3 -4 14 543.206 86.4018
    4 4 14 315.594 75.0579
    -4 -4 14 352.579 81.0722
    5 4 14 1.49465 43.0326
    -5 -4 14 20.4666 52.3038
    6 4 14 -7.04348 39.5896
    -6 -4 14 8.25641 49.7154
    7 4 14 807.14 87.8883
    0 -5 0 -9.55378 96.7857
    1 -5 0 -67.3485 121.089
    -1 -5 0 -62.3254 118.771
    1 -5 0 57.8082 210.647
    2 -5 0 379.989 135.032
    -2 -5 0 388.792 120.987
    2 -5 0 442.188 268.068
    3 -5 0 57.4064 106.773
    -3 -5 0 -124.628 110.434
    3 -5 0 -86.9009 238.77
    4 -5 0 2129.68 257.825
    -4 -5 0 1952.61 228.373
    4 -5 0 1871.96 451.116
    5 -5 0 63.3064 116.221
    -5 -5 0 36.2085 98.6259
    5 -5 0 262.709 267.344
    6 -5 0 199.949 135.232
    -6 -5 0 31.6541 89.8782
    6 -5 0 170.885 330.646
    7 -5 0 70.0078 115.683
    -7 -5 0 -30.3973 103.2
    8 5 0 2357.74 290.854
    -8 -5 0 2232.67 243.371
    9 5 0 54.5644 123.179
    10 5 0 1727.88 258.247
    11 5 0 12.5686 129.046
    12 5 0 395.124 157.252
    13 5 0 -92.7977 129.248
    14 5 0 498.668 165.718
    15 5 0 128.487 125.118
    16 5 0 346.085 126.683
    17 5 0 16.1096 87.0055
    18 5 0 859.958 128.44
    19 5 0 66.2044 66.6643
    0 -5 -1 90.1252 106.499
    0 -5 1 -117.442 129.951
    0 -5 1 84.3568 177.305
    1 -5 -1 1574.7 228.479
    -1 -5 -1 1428.71 200.012
    1 -5 1 1757.31 235.455
    -1 -5 1 1425.5 203.229
    1 -5 1 1660.51 373.378
    2 -5 -1 15604.5 634.713
    -2 -5 -1 16176.5 615.03
    2 -5 1 16245.6 649.037
    -2 -5 1 16691.4 640.993
    2 -5 1 15910.4 1097.12
    3 -5 -1 2021.31 244.943
    -3 -5 -1 1910.57 224.477
    3 -5 1 2111.1 245.721
    -3 -5 1 2402.55 255.679
    3 -5 1 2663.08 492.613
    4 -5 -1 173.213 133.105
    4 -5 1 121.644 125.745
    -4 -5 -1 24.3034 83.963
    -4 -5 1 28.1396 90.431
    4 -5 1 -28.0801 222.178
    5 -5 -1 333.118 168.409
    5 -5 1 91.7738 109.972
    -5 -5 -1 53.4551 86.0368
    -5 -5 1 133.552 114.377
    5 -5 1 2.92629 204.615
    6 -5 1 473.021 146.469
    -6 -5 -1 264.211 96.5954
    -6 -5 1 364.281 139.499
    6 -5 1 551.876 339.849
    7 5 1 1626.97 246.346
    7 -5 1 1728.22 224.96
    -7 -5 -1 1464.67 194.597
    -7 -5 1 1701.05 231.559
    7 -5 1 2082.18 515.518
    8 5 1 122.639 148.42
    8 5 -1 25.9783 123.559
    -8 -5 1 -66.3824 96.3004
    8 -5 1 53.7137 333.206
    9 5 1 6632.84 450.364
    9 5 -1 5698.81 431.991
    -9 -5 1 6003.19 389.705
    10 5 1 96.453 129.434
    10 5 -1 46.011 130.488
    11 5 1 -200.904 135.566
    11 5 -1 17.7266 107.847
    12 5 1 184.684 125.666
    12 5 -1 221.267 135.667
    13 5 1 616.302 171.679
    13 5 -1 487.993 156.979
    14 5 1 1130.7 204.895
    14 5 -1 1170.73 201.914
    15 5 1 158.271 134.23
    15 5 -1 223.557 122.963
    16 5 1 2217.13 238.231
    16 5 -1 1872.65 218.268
    17 5 1 29.6179 86.2357
    17 5 -1 136.278 93.0444
    18 5 1 3630.06 246.416
    18 5 -1 3486.78 237.868
    19 5 1 1788.41 164.984
    19 5 -1 1986.99 161.341
    20 5 1 320.278 63.9461
    0 -5 -2 83.3212 98.222
    0 -5 2 -59.063 116.826
    0 -5 2 -112.117 173.455
    1 -5 -2 2067.42 246.05
    -1 -5 -2 2104.03 234.717
    1 -5 2 1700.13 224.569
    -1 -5 2 1837.4 230.407
    1 -5 2 1395.48 361.892
    2 -5 -2 490.723 155.921
    -2 -5 -2 500.728 141.557
    2 -5 2 375.672 136.731
    -2 -5 2 493.661 147.542
    2 -5 2 250.74 187.424
    3 -5 -2 1642.58 233.77
    -3 -5 -2 1316.2 198.845
    3 -5 2 1324.62 198.94
    -3 -5 2 1559.23 222.046
    3 -5 2 1444.98 388.981
    4 -5 -2 330.939 153.637
    -4 -5 -2 33.6475 89.3454
    4 -5 2 102.056 94.3171
    -4 -5 2 126.291 110.357
    4 -5 2 -124.896 213.47
    -5 -5 -2 899.823 164.198
    5 -5 2 1020.76 178.127
    -5 -5 2 963.601 182.79
    5 -5 2 1167.66 379.431
    6 5 2 1050.3 201.882
    -6 -5 -2 1062.02 168.427
    6 -5 2 873.485 167.925
    -6 -5 2 908.932 185.253
    6 -5 2 893.592 342.524
    7 5 2 1092.33 211.48
    7 -5 2 1101.92 191.211
    -7 -5 2 1244.45 203.564
    7 -5 2 1496.75 448.68
    8 5 2 56.5397 120.94
    8 -5 2 151.518 120.894
    -8 -5 2 181.209 103.302
    8 -5 2 -133.796 243.19
    9 5 2 4953.77 390.458
    9 5 -2 4499.74 391.516
    -9 -5 2 4986.91 373.4
    10 5 2 856.872 183.094
    10 5 -2 741.307 178.355
    -10 -5 2 778.372 164.002
    11 5 2 70.2886 111.042
    11 5 -2 68.3233 116.346
    12 5 2 279.266 153.057
    12 5 -2 185.993 141.805
    13 5 2 905.702 207.936
    13 5 -2 821.091 176.131
    14 5 2 540.729 166.101
    14 5 -2 603.175 164.033
    15 5 2 76.3877 113.123
    15 5 -2 201.94 117.448
    16 5 2 1039.54 169.43
    16 5 -2 1204.51 178.577
    17 5 2 889.965 145.038
    17 5 -2 969.038 146.604
    18 5 2 237.388 102.041
    18 5 -2 -44.9108 72.1841
    19 5 -2 2059.4 147.633
    19 5 2 1979.79 164.263
    20 5 2 558.527 80.8427
    0 -5 -3 2352.09 268.688
    0 -5 3 2150.23 252.231
    0 -5 3 2109.56 406.009
    1 -5 -3 443.41 151.876
    -1 -5 -3 403.718 146.22
    1 -5 3 175.814 103.859
    -1 -5 3 341.773 124.002
    1 -5 3 245.477 215.29
    -1 -5 3 153.852 160.099
    -2 -5 -3 289.439 143.617
    2 -5 3 115.454 104.611
    -2 -5 3 22.1428 93.1417
    2 -5 3 -62.0562 241.901
    -3 -5 -3 754.177 169.162
    3 -5 3 644.731 148.529
    -3 -5 3 726.954 158.764
    3 -5 3 493.111 261.724
    4 5 3 6788.41 437.422
    -4 -5 -3 5937.65 373.654
    4 -5 3 6116.21 398.811
    -4 -5 3 7227.27 436.008
    4 -5 3 6503.51 797.076
    5 5 3 150.786 118.529
    -5 -5 -3 283.899 113.26
    5 -5 3 17.4665 91.5201
    -5 -5 3 88.7328 113.167
    5 -5 3 117.77 249.724
    6 5 3 71.8374 115.908
    6 -5 3 13.8415 98.7328
    -6 -5 3 -80.2202 97.6696
    7 5 3 133.272 106.192
    7 -5 3 90.1051 88.4138
    -7 -5 3 -18.446 106.17
    7 -5 3 81.1174 240.834
    8 5 3 542.723 171.684
    -8 -5 3 638.794 155.15
    9 5 3 87.6993 106.147
    9 5 -3 300.284 179.804
    -9 -5 3 122.363 98.7864
    10 5 3 -4.27147 96.1904
    10 5 -3 161.283 141.212
    -10 -5 3 244.032 123.548
    11 5 3 79.8233 116.543
    11 5 -3 13.0311 110.374
    -11 -5 3 130.441 94.4637
    12 5 3 69.5512 129.436
    12 5 -3 83.0017 125.029
    13 5 3 1401.24 215.05
    13 5 -3 1124.84 195.624
    14 5 3 76.5712 113.656
    14 5 -3 222.436 137.285
    15 5 3 347.443 121.481
    15 5 -3 272.345 121.947
    16 5 3 376.433 112.591
    16 5 -3 525.771 123.092
    17 5 3 9542.85 415.071
    17 5 -3 9251.92 373.704
    18 5 3 6788.1 320.868
    19 5 3 878.825 112.295
    0 -5 4 -140.807 111.076
    0 -5 4 -188.416 233.587
    1 -5 4 518.336 153.361
    -1 -5 4 424.056 142.249
    1 -5 4 406.39 269.967
    -1 -5 4 553.157 280.111
    2 -5 4 -82.885 113.718
    -2 -5 4 16.9268 98.2474
    2 -5 4 -100.029 189.231
    3 5 4 158.821 107.579
    3 -5 4 88.1356 98.6962
    -3 -5 4 166.503 99.935
    3 -5 4 248.131 286.625
    4 5 4 172.528 95.3891
    4 -5 4 -66.8901 125.981
    -4 -5 4 66.3506 106.951
    4 -5 4 9.53196 237.46
    5 5 4 2340.57 251.173
    5 -5 4 1993.15 234.245
    -5 -5 4 2545.04 266.192
    5 -5 4 2720.42 545.403
    6 5 4 1935.08 239.04
    6 -5 4 1336.53 188.375
    -6 -5 4 1633.88 229.317
    6 -5 4 1388 400.934
    7 5 4 224.772 128.908
    -7 -5 4 278.52 146.158
    8 5 4 983.308 185.791
    -8 -5 4 1002.33 190.817
    9 5 4 55.6211 96.1821
    9 5 -4 66.9353 114.882
    -9 -5 4 50.6589 112.731
    10 5 4 125.173 99.1568
    10 5 -4 293.541 149.775
    -10 -5 4 180.587 130.897
    11 5 4 418.2 141.632
    11 5 -4 285.722 126.452
    -11 -5 4 254.773 131.633
    12 5 4 835.753 173.925
    12 5 -4 509.012 155.684
    -12 -5 4 541.803 134.828
    13 5 4 88.0542 96.6599
    13 5 -4 -111.993 106.95
    14 5 4 127.194 112.226
    14 5 -4 307.78 123.91
    15 5 4 8306 421.672
    15 5 -4 8706.81 402.052
    16 5 4 3327.9 256.877
    16 5 -4 3255.55 226.086
    17 5 4 154.487 93.6123
    18 5 4 665.257 110.518
    19 5 4 901.792 105.843
    0 -5 5 5.92093 114.478
    0 -5 5 114.247 211.496
    1 -5 5 2209.59 261.213
    -1 -5 5 1916.3 242.315
    1 -5 5 2147.38 466.325
    -1 -5 5 1478.6 397.807
    2 -5 5 325.816 122.331
    -2 -5 5 228.017 115.916
    2 -5 5 457.837 301.527
    3 -5 5 763.747 165.165
    -3 -5 5 898.855 178.998
    3 -5 5 783.676 328.48
    4 -5 5 6.55018 108.972
    -4 -5 5 107.066 119.836
    4 -5 5 -127.807 233.627
    5 5 5 1146.07 180.265
    5 -5 5 833.975 162.453
    -5 -5 5 1098.72 198.28
    5 -5 5 837.301 379.226
    6 5 5 2787.49 267.437
    6 -5 5 2280.34 247.156
    -6 -5 5 2577.92 273.602
    -7 -5 5 2026.04 257.4
    7 5 5 1646.83 218.846
    -8 -5 5 3100.14 311.97
    8 5 5 3307.64 292.489
    9 5 5 803.419 162.597
    9 5 -5 847.545 195.233
    -9 -5 5 821.428 183.416
    10 5 5 124.181 104.136
    10 5 -5 168.468 126.697
    -10 -5 5 -59.4646 103.353
    11 5 5 79.2154 84.1744
    11 5 -5 303.344 129.944
    -11 -5 5 422.765 138.966
    12 5 5 -33.311 91.8334
    12 5 -5 27.181 89.9407
    -12 -5 5 6.96973 83.2207
    13 5 5 178.605 109.573
    13 5 -5 503.189 135.535
    14 5 5 889.147 150.779
    15 5 5 6658.36 359.301
    16 5 5 411.865 98.8811
    17 5 5 3906.59 238.799
    18 5 5 213.491 73.8788
    0 -5 6 43.521 100.733
    0 -5 6 308.197 260.295
    1 -5 6 819.091 181.049
    -1 -5 6 962.866 183.121
    1 -5 6 611.779 337.142
    -1 -5 6 372.074 236.654
    2 -5 6 326.576 128.248
    -2 -5 6 253.234 134.886
    2 -5 6 171.744 273.107
    -2 -5 6 237.494 275.062
    3 -5 6 785.981 173.441
    -3 -5 6 764.92 172.625
    4 -5 6 3317.41 314.302
    -4 -5 6 4064.31 334.782
    5 -5 6 -9.55361 77.6495
    -5 -5 6 184.135 144.623
    -6 -5 6 15052.9 632.802
    -7 -5 6 3215.92 309.541
    8 5 -6 4223.42 360.845
    -8 -5 6 5002.72 386.266
    8 5 6 4936.9 339.386
    9 5 6 591.218 148.652
    9 5 -6 519.725 159.154
    -9 -5 6 489.089 161.749
    10 5 6 229.091 104.853
    10 5 -6 146.668 110.613
    -10 -5 6 -56.316 107.997
    11 5 6 205.635 102.766
    -11 -5 6 168.385 111.396
    12 5 6 295.566 95.2852
    -12 -5 6 156.99 103.155
    13 5 6 111.001 84.2836
    -13 -5 6 226.175 92.7284
    14 5 6 491.702 108.228
    15 5 6 375.805 106.643
    16 5 6 27.8601 65.4203
    17 5 6 1097.64 125.57
    0 -5 7 2494.12 289.508
    1 -5 7 202.849 121.185
    -1 -5 7 254.842 129.205
    2 -5 7 -53.4867 111.679
    -2 -5 7 -13.6127 100.077
    3 -5 7 685.582 161.003
    -3 -5 7 768.39 181.944
    4 -5 7 258.325 124.399
    -4 -5 7 515.483 155.716
    -5 -5 7 56.3152 110.132
    -6 -5 7 1595.34 246.641
    -7 -5 7 31.4766 119.965
    -8 -5 7 163.091 127.446
    -9 -5 7 335.218 144.764
    -10 -5 7 2337.46 264.867
    10 5 7 2435.94 220.213
    11 5 7 61.8866 71.3988
    -11 -5 7 237.113 110.723
    12 5 7 12.1358 65.2994
    -12 -5 7 6.29356 88.5675
    13 5 7 153.622 78.5624
    -13 -5 7 -16.7843 77.235
    14 5 7 127.553 75.2217
    15 5 7 62.2543 63.481
    16 5 7 1324.48 126.409
    0 -5 8 24.9041 100.557
    1 -5 8 1516.69 237.652
    -1 -5 8 1566.12 236.009
    2 -5 8 1140.85 195.646
    -2 -5 8 1431.91 235.026
    3 -5 8 703.293 170.331
    -3 -5 8 733.443 184.983
    4 -5 8 261.812 109.898
    -4 -5 8 425.381 168.087
    -5 -5 8 -9.65935 117.899
    -6 -5 8 28.0861 121.642
    -7 -5 8 1629.39 241.008
    -8 -5 8 6989.5 438.661
    -9 -5 8 4.14533 107.811
    -10 -5 8 1092.38 174.566
    -11 -5 8 17.2619 90.4212
    -12 -5 8 -162.869 92.9735
    -13 -5 8 53.1825 67.2172
    -14 -5 8 117.795 55.9132
    0 -5 9 1049.58 198.812
    1 -5 9 239.189 119.159
    -1 -5 9 307.283 125.523
    2 -5 9 1698.68 232.934
    -2 -5 9 2435.18 282.674
    3 -5 9 367.152 120.214
    -3 -5 9 386.199 149.85
    -4 -5 9 385.501 147.3
    -5 -5 9 2225.36 265.428
    -6 -5 9 201.984 145.484
    -7 -5 9 273.948 137.564
    -8 -5 9 125.371 118.897
    -9 -5 9 593.976 160.096
    -10 -5 9 1360.79 188.845
    -11 -5 9 852.273 178.775
    -12 -5 9 436.52 99.5534
    -13 -5 9 140.14 73.4927
    0 -5 10 38.2979 105.262
    1 -5 10 57.2008 86.7584
    -1 -5 10 340.455 131.026
    2 -5 10 227.556 106.515
    -2 -5 10 521.066 150.144
    -3 -5 10 2015.09 240.362
    -4 -5 10 1775.46 233.428
    -5 -5 10 2802.06 269.819
    -6 -5 10 135.562 123.145
    -7 -5 10 7516.5 414.515
    -8 -5 10 1.66584 95.137
    -9 -5 10 1269.05 179.185
    -10 -5 10 73.5952 92.3061
    -11 -5 10 104.999 72.4781
    -12 -5 10 143.739 69.1593
    0 -5 11 30.7027 87.5086
    1 -5 11 -3.21897 73.8428
    -1 -5 11 75.0103 88.8559
    -2 -5 11 1601.51 204.043
    -3 -5 11 1543.38 199.85
    -4 -5 11 -47.5338 95.5564
    -5 -5 11 29.4159 92.1951
    -6 -5 11 91.7757 102.471
    -7 -5 11 -7.01823 86.3417
    -8 -5 11 787.633 135.995
    -9 -5 11 3849.7 246.415
    -10 -5 11 30.3193 62.0904
    -11 -5 11 59.5903 52.6866
    0 -5 12 27.4446 60.9178
    -1 -5 12 88.6737 74.1855
    -2 -5 12 140.114 85.473
    -3 5 12 92.9314 52.4766
    -3 -5 12 135.537 87.5668
    -4 -5 12 573.985 120.439
    -5 -5 12 2601.7 209.95
    -6 -5 12 1152.58 146.749
    -7 -5 12 652.227 116.576
    8 5 12 82.0074 52.6416
    -8 -5 12 189.753 78.5727
    -9 -5 12 1940.82 148.615
    0 5 13 977.925 111.227
    -1 5 13 60.8936 48.1351
    1 5 13 50.3372 48.2071
    2 5 13 58.0753 49.0164
    3 5 13 1896.63 150.523
    4 5 13 2513.37 165.046
    -4 -5 13 3068.95 176.495
    5 5 13 247.394 59.8005
    0 -6 0 221019 2483.6
    1 -6 0 494.225 205.161
    -1 -6 0 673.167 206.459
    2 -6 0 125.436 215.863
    -2 -6 0 470.18 182.926
    3 -6 0 58.4352 167.675
    -3 -6 0 -102.556 115.2
    4 -6 0 3878.91 364.267
    -4 -6 0 3402.89 323.997
    5 -6 0 83.7746 144.69
    -5 -6 0 38.5028 112.361
    6 6 0 171.734 163.598
    -6 -6 0 188.545 112.329
    7 6 0 -24.5197 130.294
    -7 -6 0 49.0389 121.806
    8 6 0 2911.28 318.574
    -8 -6 0 2706.46 271.476
    9 6 0 98.7297 140.41
    10 6 0 1058.48 206.939
    11 6 0 63.1561 115.041
    12 6 0 68.8202 108.985
    13 6 0 148.348 109.896
    14 6 0 377.517 128.636
    15 6 0 97.228 83.9074
    16 6 0 428.567 99.8851
    17 6 0 -28.6887 54.1386
    0 -6 -1 469.983 191.296
    0 -6 1 97.9145 125.892
    1 -6 -1 1153.69 229.701
    -1 -6 -1 1138.67 229.225
    1 -6 1 892.663 189.91
    -1 -6 1 966.299 192.409
    2 -6 -1 13054.3 626.294
    -2 -6 -1 12861.3 596.866
    2 -6 1 12019.4 595.623
    -2 -6 1 12471.4 584.968
    3 -6 -1 1511.85 252.356
    -3 -6 -1 1463.08 226.817
    3 -6 1 1488.36 238.589
    -3 -6 1 1281.55 209.84
    4 -6 1 1336.31 228.991
    -4 -6 -1 1204.64 213.89
    -4 -6 1 1216.9 208.337
    5 6 1 228.231 119.726
    5 -6 1 385.407 169.344
    -5 -6 -1 422.183 152.392
    -5 -6 1 374.806 137.218
    6 6 1 1.1748 117.03
    6 -6 1 342.079 136.152
    -6 -6 -1 150.964 121.931
    -6 -6 1 25.3876 97.4622
    7 6 1 1069.81 220.145
    7 6 -1 1050.77 231.393
    -7 -6 -1 1042.62 180.057
    -7 -6 1 1000.39 191.265
    8 6 1 4581.78 379.733
    8 6 -1 3886.52 362.988
    -8 -6 1 4600.84 352.248
    9 6 1 6608.92 441.856
    9 6 -1 5932.94 424.126
    -9 -6 1 6763.68 408.728
    10 6 1 85.2513 107.045
    10 6 -1 76.5219 118.459
    11 6 1 1613.72 224.957
    11 6 -1 1688.12 232.248
    12 6 1 618.159 169.49
    12 6 -1 357.444 129.504
    13 6 1 1404.27 201.399
    13 6 -1 1603.63 216.287
    14 6 1 881.282 149.909
    14 6 -1 1079.81 165.67
    15 6 1 75.5074 85.8159
    15 6 -1 169.843 85.9296
    16 6 1 17.5687 65.4353
    16 6 -1 167.772 63.5934
    17 6 1 -72.9417 57.3531
    17 6 -1 57.2354 51.7877
    0 -6 -2 3600.76 335.968
    0 -6 2 3367.57 313.45
    1 -6 -2 -29.9926 119.88
    -1 -6 -2 274.11 151.677
    1 -6 2 -44.1094 125.655
    2 -6 2 -213.202 142.199
    -2 -6 2 -269.386 150.976
    -3 -6 -2 184.391 132.329
    3 -6 2 37.8247 111.015
    -3 -6 2 -162.854 142.361
    4 6 2 189.317 118.711
    -4 -6 -2 133.555 117.356
    4 -6 2 242.529 129.041
    -4 -6 2 59.4188 118.401
    5 6 2 2216.77 276.292
    -5 -6 -2 2183.95 266.601
    5 -6 2 2029.16 265.736
    -5 -6 2 2252.72 264.9
    6 6 2 249.917 135.664
    -6 -6 -2 378.067 142.843
    6 -6 2 524.912 164.24
    -6 -6 2 190.546 120.765
    7 6 2 79.0174 119.634
    7 6 -2 51.2507 136.072
    7 -6 2 384.624 143.452
    -7 -6 -2 202.77 121.991
    -7 -6 2 143.857 107.37
    8 6 2 1344.81 227.246
    8 6 -2 897.957 203.406
    -8 -6 2 885.902 189.661
    9 6 2 2381.64 279.961
    9 6 -2 2085.72 273.327
    -9 -6 2 2768.18 269.351
    10 6 2 49.294 110.026
    10 6 -2 -46.7485 107.675
    -10 -6 2 12.2591 82.7435
    11 6 -2 5564.55 380.645
    11 6 2 5479.37 376.577
    12 6 2 988.982 188.196
    12 6 -2 1066.9 183.915
    13 6 2 1234.14 187.687
    13 6 -2 1666.35 205.37
    14 6 2 135.8 108.069
    14 6 -2 228.269 98.0655
    15 6 2 1847.97 182.038
    15 6 -2 1944.59 185.579
    16 6 2 524.985 98.6648
    16 6 -2 442.799 89.4189
    17 6 2 358.297 77.4018
    0 -6 3 -97.7443 146.61
    1 -6 3 243.419 127.747
    -1 -6 3 66.8189 110.374
    2 6 3 525.887 153.996
    2 -6 3 464.789 150.463
    -2 -6 3 462.156 140.296
    3 6 3 1920.61 245.43
    3 -6 3 1829.59 250.897
    -3 -6 3 1719.42 229.475
    4 6 3 1093.58 197.671
    4 -6 3 721.56 174.799
    -4 -6 3 721.801 172.051
    5 6 3 403.788 139.439
    5 -6 3 451.235 156.742
    -5 -6 3 279.022 121.316
    6 -6 3 2961.75 294.16
    -6 -6 3 2676.54 294.606
    7 6 3 1067.31 207.215
    7 -6 3 1149.09 191.511
    -7 -6 3 812.743 175.805
    8 6 3 85.201 124.672
    8 6 -3 40.6859 121.098
    -8 -6 3 -70.1786 119.674
    9 6 3 526.726 153.593
    9 6 -3 597.55 180.392
    -9 -6 3 455.74 147.437
    10 6 3 288.441 126.113
    10 6 -3 108.507 122.284
    -10 -6 3 404.729 129.958
    11 6 -3 4854.71 345.349
    -11 -6 3 4138.99 278.476
    11 6 3 4428.37 335.227
    12 6 3 561.281 143.462
    12 6 -3 255.487 106.381
    13 6 3 241.444 106.434
    13 6 -3 360.341 131.548
    14 6 3 4134.06 270.096
    14 6 -3 4233.64 272.705
    15 6 3 305.175 85.5986
    15 6 -3 275.473 84.0663
    16 6 3 44.9385 61.7404
    16 6 -3 -21.0487 51.2877
    17 6 3 1186.44 110.726
    0 -6 4 102.777 113.439
    1 -6 4 493.301 159.011
    -1 -6 4 192.009 114.514
    2 -6 4 1663.24 232.149
    -2 -6 4 1139.3 199.026
    3 6 4 3255.99 293.715
    3 -6 4 2755.75 296.855
    -3 -6 4 2684.51 290.351
    4 6 4 905.847 170.549
    4 -6 4 674.001 162.566
    -4 -6 4 531.648 151.875
    5 6 4 -50.4397 82.8256
    5 -6 4 94.0349 100.005
    -5 -6 4 -151.683 130.811
    6 6 4 479.864 138.923
    6 -6 4 485.664 137.657
    -6 -6 4 262.938 130.834
    7 6 4 793.13 162.357
    7 -6 4 782.22 180.561
    -7 -6 4 756.161 173.16
    8 6 4 1311.62 202.572
    8 6 -4 1418.48 234.614
    -8 -6 4 1348.17 214.347
    9 6 4 1215.61 198.728
    9 6 -4 893.677 188.828
    -9 -6 4 698.732 156.113
    10 6 4 785.826 164.377
    10 6 -4 847.247 180.161
    -10 -6 4 526.464 129.328
    11 6 -4 3406.81 284.042
    -11 -6 4 3058.28 246.987
    11 6 4 3100.45 262.591
    12 6 4 418.006 118.702
    12 6 -4 494.889 124.462
    13 6 4 795.888 134.297
    13 6 -4 985.84 154.76
    14 6 4 615.244 112.987
    14 6 -4 657.376 116.551
    15 6 4 4113.29 236.761
    15 6 -4 4117.85 212.672
    16 6 4 237.951 69.1239
    0 -6 5 -74.0515 125.144
    1 -6 5 5389.05 393.631
    -1 -6 5 5202.87 388.39
    2 -6 5 198.635 108.21
    -2 -6 5 297.718 132.634
    -3 -6 5 1850.38 256.441
    3 -6 5 1661.23 235.167
    4 -6 5 175.748 120.482
    -4 -6 5 183.77 122.151
    5 -6 5 3684.1 308.84
    -5 -6 5 3977.56 341.601
    6 6 5 257.006 95.4624
    6 -6 5 421.516 132.668
    -6 -6 5 175.79 126.523
    7 6 5 326.51 155.199
    7 6 -5 286.995 148.419
    -7 -6 5 120.299 105.361
    8 6 5 478.227 122.361
    8 6 -5 766.351 182.077
    -8 -6 5 397.015 143.489
    9 6 5 1228.72 176.668
    9 6 -5 1271.62 207.833
    -9 -6 5 877.817 170.027
    10 6 5 64.2294 79.8275
    10 6 -5 127.632 92.5822
    -10 -6 5 -35.3021 104.695
    11 6 5 198.677 92.7202
    11 6 -5 67.7365 85.9317
    -11 -6 5 161.342 82.5454
    12 6 5 -21.2488 73.4317
    12 6 -5 116.368 77.28
    -12 -6 5 94.6229 77.6229
    13 6 5 5843.72 303.684
    13 6 -5 5928.19 288.745
    14 6 5 277.2 85.1942
    15 6 5 1764.15 147.263
    0 -6 6 509.073 158.361
    1 -6 6 5901.87 417.545
    -1 -6 6 6390.89 423.701
    2 -6 6 1116.49 198.333
    -2 -6 6 1232.62 206.68
    3 -6 6 2413.52 273.145
    -3 -6 6 2422.7 278.061
    4 -6 6 2382.55 263.714
    -4 -6 6 2510.91 270.258
    5 -6 6 1.03798 78.0758
    -5 -6 6 -11.9883 111
    6 -6 6 138.839 92.3991
    -6 -6 6 194.378 122.676
    7 6 -6 1806.18 241.482
    -7 -6 6 1661.32 220.709
    8 6 -6 1545.25 222.31
    -8 -6 6 1196.16 199.217
    9 6 6 146.333 83.7258
    9 6 -6 172.483 117.709
    -9 -6 6 202.543 120.161
    10 6 6 413.528 101.999
    10 6 -6 348.395 101.69
    -10 -6 6 354.414 113.553
    11 6 6 90.1923 72.7569
    11 6 -6 -80.5775 73.463
    -11 -6 6 -148.107 94.2158
    -12 -6 6 3465.62 215.76
    12 6 6 3402.74 217.737
    13 6 6 165.843 70.8701
    14 6 6 699.302 92.1887
    0 -6 7 17.3889 114.444
    1 -6 7 2407.11 260.089
    -1 -6 7 2262.81 258.92
    2 -6 7 19.056 104.686
    -2 -6 7 -2.45622 104.143
    3 -6 7 67.3895 101.781
    -3 -6 7 12.7064 119.989
    4 -6 7 2069.55 249.406
    -4 -6 7 136.31 122.065
    5 -6 7 723.959 141.373
    -5 -6 7 624.193 157.618
    6 6 -7 1467.04 205.453
    -6 -6 7 1235.63 209.396
    7 6 -7 593.922 139.533
    -7 -6 7 436.761 135.382
    8 6 -7 788.347 147.914
    -8 -6 7 682.621 152.43
    -9 -6 7 1267.08 178.082
    -10 -6 7 6453.45 347.225
    -11 -6 7 66.1182 68.9808
    -12 -6 7 340.144 81.5132
    0 -6 8 2094.16 249.327
    1 -6 8 1279.55 201.02
    -1 -6 8 1392.02 214.767
    2 -6 8 248.108 112.764
    -2 -6 8 201.307 114.512
    3 -6 8 192.087 98.4953
    -3 -6 8 189.828 104.48
    4 -6 8 32.446 75.2906
    -4 -6 8 4.08956 106.404
    5 6 -8 1781.36 200.166
    -5 -6 8 1903.42 234.418
    -6 -6 8 1048.7 183.886
    -7 -6 8 285.964 119.515
    -8 -6 8 523.511 125.752
    -9 -6 8 114.154 88.2125
    -10 -6 8 363.706 106.939
    -11 -6 8 -10.6711 67.1189
    0 -6 9 -112.723 109.624
    1 -6 9 375.117 107.602
    -1 -6 9 344.315 113.206
    2 -6 9 1017.1 151.004
    -2 -6 9 1269.97 185.987
    3 -6 9 606.258 115.786
    -3 -6 9 645.819 140.254
    -4 -6 9 318.596 128.802
    -5 -6 9 312.842 115.788
    -6 -6 9 29.0558 86.7325
    -7 -6 9 1394.11 177.131
    -8 -6 9 8.0597 72.8583
    -9 -6 9 458.881 106.309
    -10 -6 9 1706.34 152.26
    0 -6 10 6486.1 327.995
    1 -6 10 153.783 78.9658
    -1 -6 10 186.918 82.9238
    2 -6 10 608.053 102.445
    -2 -6 10 695.295 133.86
    -3 -6 10 1387.94 174.636
    -4 -6 10 3763.04 267.537
    -5 -6 10 6.07602 73.7643
    -6 -6 10 298.182 100.741
    -7 -6 10 1035.27 136.004
    -8 -6 10 104.846 66.8886
    -9 -6 10 2057.34 154.854
    0 -6 11 -86.7629 62.0621
    -1 -6 11 2522.42 172.855
    -2 -6 11 8942.67 329.317
    -3 -6 11 1596.19 149.732
    -4 -6 11 1167.77 129.189
    -5 -6 11 -79.8009 71.0026
    -6 -6 11 -68.6744 67.937
    0 -7 0 241.059 160.794
    1 -7 0 159.214 154.756
    -1 -7 0 201.159 146.201
    -2 -7 0 394.708 176.096
    -3 -7 0 296.243 137.673
    4 7 0 537.496 168.793
    -4 -7 0 1100.28 202.995
    5 7 0 184.912 129.138
    -5 -7 0 56.6604 108.756
    6 7 0 -14.5306 106.702
    -6 -7 0 124.717 113.162
    7 7 0 -75.0068 106.782
    -7 -7 0 383.938 134.343
    8 7 0 1000.81 176.744
    9 7 0 36.3046 90.5023
    10 7 0 324.656 105.738
    11 7 0 143.041 84.0691
    12 7 0 548.048 116.817
    13 7 0 -29.349 54.0526
    14 7 0 119.248 58.7478
    0 -7 1 136.009 147.172
    1 -7 1 673.866 185.849
    -1 -7 1 422.375 163.022
    2 7 1 3878.63 339.615
    2 -7 1 4405.41 359.037
    -2 -7 1 4167.27 345.533
    3 7 1 909.631 184.227
    -3 -7 1 859.473 181.929
    4 7 1 113.103 111.114
    -4 -7 1 115.964 120.802
    5 7 1 185.714 118.925
    5 7 -1 345.98 154.702
    -5 -7 1 157.42 113.683
    6 7 1 131.284 101.128
    6 7 -1 49.4111 113.282
    -6 -7 1 203.08 114.246
    7 7 1 837.905 171.793
    7 7 -1 791.584 187.401
    -7 -7 1 762.533 159.85
    8 7 1 -11.3636 94.5608
    8 7 -1 163.182 118.972
    -8 -7 1 177.061 104.161
    9 7 -1 2485.25 241.645
    9 7 1 2588.43 237.893
    10 7 1 205.115 106.287
    10 7 -1 -10.2242 90.0436
    11 7 1 46.2312 86.3332
    11 7 -1 149.838 92.5038
    12 7 1 45.1617 71.6132
    12 7 -1 31.8828 65.8689
    13 7 1 193.533 69.6149
    13 7 -1 199.31 76.2006
    14 7 1 550.04 82.9709
    14 7 -1 546.644 79.9233
    0 7 2 86.3973 81.4285
    0 -7 2 37.2476 110.705
    1 7 2 500.984 140.897
    1 -7 2 506.865 169.94
    -1 -7 2 663.853 171.992
    2 7 2 154.073 97.0602
    2 -7 2 208.996 146.88
    -2 -7 2 315.278 133.345
    3 7 2 663.272 140.848
    3 -7 2 803.771 184.048
    -3 -7 2 453.542 153.085
    4 7 2 18.9563 101.51
    4 -7 2 258.362 144.315
    -4 -7 2 -47.5539 115.628
    5 7 2 186.136 103.077
    5 7 -2 143.145 143.369
    -5 -7 2 214.232 132.029
    6 7 2 470.362 125.526
    6 7 -2 520.508 161.547
    -6 -7 2 471.652 144.606
    7 7 2 426.075 125.351
    7 7 -2 560.647 160.124
    -7 -7 2 402.308 126.141
    8 7 2 -74.2416 90.2256
    8 7 -2 -54.0925 103.969
    -8 -7 2 -13.9675 73.1374
    9 7 -2 1733.37 206.469
    -9 -7 2 1476.33 169.791
    9 7 2 1549.6 185.83
    10 7 2 557.582 124.237
    10 7 -2 189.233 94.0422
    11 7 2 84.0534 77.6188
    11 7 -2 -42.3913 69.2958
    12 7 2 104.39 68.7679
    12 7 -2 113.154 79.3991
    13 7 2 175.228 65.078
    13 7 -2 254.251 76.7172
    0 -7 3 709.1 176.014
    1 7 3 17.4939 74.8965
    1 -7 3 52.0841 125.044
    -1 -7 3 55.3574 107.003
    2 7 3 5.08556 78.7735
    2 -7 3 137.94 134.708
    -2 -7 3 185.213 120.325
    3 7 3 322.682 106.705
    3 -7 3 594.755 166.869
    -3 -7 3 269.333 119.36
    4 7 3 2067.34 215.192
    4 -7 3 2541.48 267.84
    -4 -7 3 2073.74 235.224
    5 7 3 77.2401 79.307
    5 7 -3 213.306 160.133
    -5 -7 3 34.1268 95.8383
    6 7 3 69.2339 93.1482
    6 7 -3 191.23 118.859
    -6 -7 3 118.507 104.976
    7 7 3 -64.3079 88.7159
    7 7 -3 93.3032 121.41
    -7 -7 3 31.6247 84.074
    8 7 3 396.66 116.617
    8 7 -3 176.366 121.254
    -8 -7 3 212.828 99.7816
    9 7 3 141.973 89.1385
    9 7 -3 -11.5691 101.521
    -9 -7 3 74.5876 77.1459
    10 7 3 390.827 97.9966
    10 7 -3 330.381 106.863
    11 7 3 35.0517 60.9479
    11 7 -3 111.026 77.4908
    12 7 3 64.7667 57.3469
    12 7 -3 133.207 75.0296
    13 7 3 234.254 60.3065
    0 -7 4 84.2674 116.373
    1 -7 4 285.132 127.065
    -1 -7 4 134.362 107.019
    2 -7 4 175.985 130.755
    -2 -7 4 4.3897 99.0917
    3 -7 4 80.5501 112.954
    -3 -7 4 120.871 113.603
    4 -7 4 163.786 128.083
    -4 -7 4 -24.9458 93.5356
    5 7 4 746.131 127.771
    5 7 -4 903.964 193.732
    5 -7 4 915.999 162.451
    -5 -7 4 815.623 163.849
    6 7 4 472.014 105.668
    6 7 -4 706.068 170.032
    -6 -7 4 459.797 128.626
    7 7 4 191.597 91.888
    7 7 -4 73.0464 102.713
    -7 -7 4 -54.6875 78.3248
    8 7 4 721.283 116.493
    8 7 -4 829.28 147.28
    -8 -7 4 778.783 136.077
    9 7 4 30.234 64.8783
    9 7 -4 -47.5022 87.9019
    -9 -7 4 59.1553 75.7075
    10 7 4 37.4012 54.05
    10 7 -4 -55.5164 71.9092
    -10 -7 4 62.8992 62.773
    11 7 4 50.6509 47.9258
    11 7 -4 184.81 81.0845
    12 7 -4 129.607 63.3635
    0 -7 5 8.31753 103.231
    1 -7 5 624.411 153.241
    -1 -7 5 675.112 161.797
    2 -7 5 322.357 136.386
    -2 -7 5 21.8487 96.2094
    3 -7 5 655.023 147.228
    -3 -7 5 381.989 119.044
    4 -7 5 105.977 102.837
    -4 -7 5 20.0278 88.3681
    5 7 -5 321.564 135.317
    5 -7 5 496.351 130.639
    -5 -7 5 215.182 111.625
    6 7 -5 1171.37 193
    -6 -7 5 1010.21 168.092
    7 7 -5 510.739 126.984
    -7 -7 5 435.005 117.932
    8 7 -5 1206.68 162.627
    -8 -7 5 1052.61 146.039
    9 7 -5 304.281 93.3856
    -9 -7 5 445.951 100.865
    10 7 -5 -8.01976 65.4441
    -10 -7 5 327.916 92.682
    0 -7 6 116.675 92.1984
    1 -7 6 268.345 109.087
    -1 -7 6 429.68 125.401
    2 -7 6 240.305 113.755
    -2 -7 6 -59.3788 90.1324
    3 -7 6 149.628 103.093
    -3 -7 6 207.861 103.659
    4 7 -6 1571.4 201.539
    4 -7 6 1950.81 196.487
    -4 -7 6 1283.76 179.67
    5 7 -6 131.699 107.445
    -5 -7 6 -4.96969 84.3668
    6 7 -6 5514.01 313.514
    -6 -7 6 5253.72 305.281
    7 7 -6 1075.19 142.55
    -7 -7 6 766.208 133.56
    8 7 -6 2122.77 172.541
    -8 -7 6 2356.1 192.456
    9 7 -6 134.248 62.9254
    -9 -7 6 242.098 80.1256
    0 -7 7 827.706 154.147
    1 -7 7 105.251 86.5956
    -1 -7 7 6.64018 81.3576
    2 -7 7 130.712 97.1441
    -2 -7 7 -10.0023 78.6669
    3 -7 7 441.83 110.444
    -3 -7 7 402.024 120.955
    4 7 -7 169.748 95.2428
    4 -7 7 262.147 92.2038
    -4 -7 7 41.4613 76.1592
    5 7 -7 110.355 78.5506
    -5 -7 7 66.047 81.597
    6 7 -7 769.12 113.767
    -6 -7 7 685.898 120.443
    -7 -7 7 -13.777 61.7856
    -8 -7 7 -13.9652 57.4732
    0 -7 8 -6.02318 65.8738
    1 -7 8 564.41 108.568
    -1 -7 8 502.518 114.073
    2 7 -8 308.044 85.9092
    2 -7 8 497.642 99.3422
    -2 -7 8 429.526 106.928
    3 7 -8 216.498 70.9458
    3 -7 8 226.564 74.0275
    -3 -7 8 186.396 82.9865
    -4 -7 8 -19.2382 68.9677
    -5 -7 8 -28.2899 75.3369
    -6 -7 8 24.9643 61.7428
    -7 -7 8 419.285 79.4715
    -1 -7 9 126.146 65.7096
    -2 -7 9 1050.06 119.767
    -3 -7 9 108.388 58.5663
    -4 -7 9 39.7558 50.2919
    0 8 0 26355.3 598.222
    1 8 0 148.201 89.6303
    -1 8 0 31.1783 80.3268
    2 8 0 277.486 88.1477
    -2 8 0 197.367 93.3703
    3 8 0 94.7822 79.9283
    -3 8 0 -65.7306 77.8086
    4 8 0 512.253 99.0287
    5 8 0 -43.378 58.6478
    6 8 0 38.211 54.6231
    7 8 0 178.831 65.4277
    8 8 0 236.418 65.0737
    0 8 1 680.456 111.192
    0 8 -1 42.8905 78.6785
    1 8 1 379.143 94.6723
    -1 8 1 364.561 90.1044
    1 8 -1 400.148 105.846
    -1 8 -1 408.714 107.938
    2 8 1 3605.94 211.652
    2 8 -1 4030.06 249.868
    -2 8 -1 3388.92 230.648
    3 8 1 1678.98 148.401
    3 8 -1 1945.04 175.606
    4 8 1 3.08881 56.2436
    4 8 -1 23.8236 65.0623
    5 8 1 -141.061 70.6628
    5 8 -1 -11.333 67.1822
    6 8 1 40.5292 51.3788
    6 8 -1 -130.824 73.9789
    7 8 1 162.222 59.8239
    7 8 -1 54.7469 54.9638
    8 8 -1 133.074 59.4634
    0 8 -2 259.43 99.7364
    1 8 -2 1775.88 179.139
    2 8 -2 1656.26 173.155
    3 8 2 687.54 91.7302
    3 8 -2 992.63 141.603
    4 8 2 116.379 55.0131
    4 8 -2 205.11 82.8454
    5 8 2 193.655 63.9388
    5 8 -2 207.884 81.2726
    6 8 -2 106.261 69.5669
    7 8 -2 -44.6703 54.7428
    0 8 -3 104.269 87.2891
    1 8 -3 139.983 81.1326
    2 8 -3 104.73 82.7321
    3 8 -3 126.621 84.0258
    4 8 -3 14.1294 63.0493
    5 8 -3 12.8257 61.6065
    6 8 -3 30.4344 54.0714
    7 8 -3 -106.997 55.4706
    0 8 -4 81.7815 79.0843
    1 8 -4 70.3163 72.7722
    2 8 -4 515.368 103.765
    3 8 -4 162.356 76.1179
    4 8 -4 21.8044 65.6683
    5 8 -4 16.2833 50.1251
    0 8 -5 95.018 66.5343
    1 8 -5 128.595 65.8769
    -1 8 -5 145.543 68.0391
    2 8 -5 148.702 62.061
    3 8 -5 241.837 67.2929
_refine_special_details     ?
_reflns_number_total     1815
_reflns_number_gt     1375
_reflns_threshold_expression     'I > 2\s(I)'
_refine_ls_structure_factor_coef     Fsqd
_refine_ls_matrix_type     full
_refine_ls_R_factor_all     0.0665
_refine_ls_R_factor_gt     0.0476
_refine_ls_wR_factor_gt     0.1163
_refine_ls_wR_factor_ref     0.1259
_refine_ls_goodness_of_fit_ref     1.006
_refine_ls_restrained_S_all     1.005
_refine_ls_number_reflns     1815
_refine_ls_number_parameters     179
_refine_ls_number_restraints     6
_refine_ls_hydrogen_treatment     constr
_refine_ls_weighting_scheme     calc
_refine_ls_weighting_details
                      'w=1/[\s^2^(Fo^2^)+(0.0648P)^2^] where P=(Fo^2^+2Fc^2^)/3'
_atom_sites_solution_hydrogens     geom
_atom_sites_solution_primary     dual
_atom_sites_solution_secondary     ?
_refine_ls_shift/su_max     0.000
_refine_ls_shift/su_mean     0.000
_refine_diff_density_max     0.272
_refine_diff_density_min     -0.319
_refine_ls_extinction_method     none
_refine_ls_extinction_coef     .
loop_
    _atom_type_symbol
    _atom_type_description
    _atom_type_scat_dispersion_real
    _atom_type_scat_dispersion_imag
    _atom_type_scat_source
    'C' 'C' 0.0181 0.0091
                         'International Tables Vol C Tables 4.2.6.8 and 6.1.1.4'
    'H' 'H' 0.0000 0.0000
                         'International Tables Vol C Tables 4.2.6.8 and 6.1.1.4'
    'B' 'B' 0.0090 0.0039
                         'International Tables Vol C Tables 4.2.6.8 and 6.1.1.4'
    'F' 'F' 0.0727 0.0534
                         'International Tables Vol C Tables 4.2.6.8 and 6.1.1.4'
    'N' 'N' 0.0311 0.0180
                         'International Tables Vol C Tables 4.2.6.8 and 6.1.1.4'
_computing_data_collection
;
CrysAlisPro (Rigaku OD, 2015)
;
_computing_cell_refinement
;
CrysAlisPro (Rigaku OD, 2015)
;
_computing_data_reduction
;
CrysAlisPro (Rigaku OD, 2015)
;
_computing_structure_solution
;
ShelXT (Sheldrick, 2015a)
;
_computing_structure_refinement
;
ShelXL (Sheldrick, 2015b)
;
_computing_molecular_graphics
;
<i>OLEX2</i> (Dolomanov <i>et al.</i>,  2009)
;
_computing_publication_material
;
<i>OLEX2</i> (Dolomanov <i>et al.</i>,  2009)
;
loop_
    _atom_site_type_symbol
    _atom_site_label
    _atom_site_fract_x
    _atom_site_fract_y
    _atom_site_fract_z
    _atom_site_U_iso_or_equiv
    _atom_site_adp_type
    _atom_site_calc_flag
    _atom_site_occupancy
    _atom_site_disorder_assembly
    _atom_site_disorder_group
    F F1 0.47574(6) 0.5830(2) 0.79642(10) 0.0251(3) Uani d 1 . .
    F F2 0.27560(6) 0.58327(19) 0.39551(9) 0.0214(3) Uani d 1 . .
    N N1 0.57949(12) 0.750000 0.83332(18) 0.0181(6) Uani d 1 . .
    N N2 0.54122(11) 0.750000 0.66808(19) 0.0152(5) Uani d 1 . .
    N N3 0.37529(11) 0.750000 0.33323(18) 0.0146(5) Uani d 1 . .
    N N4 0.27854(11) 0.750000 0.2358(2) 0.0167(6) Uani d 1 . .
    C C1 0.63149(14) 0.750000 0.7670(2) 0.0175(6) Uani d 1 . .
    C C2 0.60426(15) 0.750000 0.9262(2) 0.0196(7) Uani d 1 . .
    C C3 0.67356(15) 0.750000 0.9190(2) 0.0215(7) Uani d 1 . .
    H H3 0.702742 0.750000 0.972227 0.026 Uiso calc 1 . .
    C C4 0.69141(14) 0.750000 0.8194(2) 0.0183(6) Uani d 1 . .
    C C5 0.56119(16) 0.750000 1.0158(2) 0.0256(7) Uani d 1 . .
    H H5A 0.550754 0.617060 1.033709 0.038 Uiso calc 0.5 A -1
    H H5B 0.521163 0.820249 1.001678 0.038 Uiso calc 0.5 A -1
    H H5C 0.583911 0.812692 1.069602 0.038 Uiso calc 0.5 A -1
    C C6 0.76010(14) 0.750000 0.7777(3) 0.0223(7) Uani d 1 . .
    H H6A 0.788406 0.827009 0.819538 0.034 Uiso calc 0.5 B -1
    H H6B 0.759521 0.805418 0.712325 0.034 Uiso calc 0.5 B -1
    H H6C 0.776318 0.617573 0.774672 0.034 Uiso calc 0.5 B -1
    C C7 0.60731(14) 0.750000 0.6711(2) 0.0174(6) Uani d 1 . .
    H H7 0.633991 0.750000 0.615007 0.021 Uiso calc 1 . .
    C C8 0.50243(14) 0.750000 0.5815(2) 0.0153(6) Uani d 1 . .
    C C9 0.43380(14) 0.750000 0.5922(2) 0.0190(7) Uani d 1 . .
    H H9 0.415253 0.750000 0.655206 0.023 Uiso calc 1 . .
    C C10 0.39326(14) 0.750000 0.5099(2) 0.0212(7) Uani d 1 . .
    H H10 0.347688 0.750000 0.518466 0.025 Uiso calc 1 . .
    C C11 0.41924(14) 0.750000 0.4141(2) 0.0150(6) Uani d 1 . .
    C C12 0.48845(14) 0.750000 0.4035(2) 0.0169(6) Uani d 1 . .
    H H12 0.507081 0.750000 0.340566 0.020 Uiso calc 1 . .
    C C13 0.52863(13) 0.750000 0.4856(2) 0.0183(7) Uani d 1 . .
    H H13 0.574212 0.750000 0.477137 0.022 Uiso calc 1 . .
    C C14 0.39064(13) 0.750000 0.2381(2) 0.0172(6) Uani d 1 . .
    H H14 0.433769 0.750000 0.214397 0.021 Uiso calc 1 . .
    C C15 0.33467(13) 0.750000 0.1766(2) 0.0169(6) Uani d 1 . .
    C C16 0.31589(16) 0.750000 0.0770(2) 0.0199(7) Uani d 1 . .
    C C17 0.24674(15) 0.750000 0.0784(2) 0.0208(7) Uani d 1 . .
    H H17 0.219502 0.750000 0.022896 0.025 Uiso calc 1 . .
    C C18 0.22542(14) 0.750000 0.1769(2) 0.0192(7) Uani d 1 . .
    C C19 0.35899(15) 0.750000 -0.0125(2) 0.0260(7) Uani d 1 . .
    H H19A 0.358113 0.622295 -0.042734 0.039 Uiso calc 0.5 C -1
    H H19B 0.403441 0.781639 0.006382 0.039 Uiso calc 0.5 C -1
    H H19C 0.343184 0.846066 -0.058910 0.039 Uiso calc 0.5 C -1
    C C20 0.15647(15) 0.750000 0.2183(3) 0.0276(8) Uani d 1 . .
    H H20A 0.138964 0.881066 0.216494 0.041 Uiso calc 0.5 D -1
    H H20B 0.157389 0.704099 0.285535 0.041 Uiso calc 0.5 D -1
    H H20C 0.129033 0.664835 0.179283 0.041 Uiso calc 0.5 D -1
    B B1 0.51243(16) 0.750000 0.7788(2) 0.0164(7) Uani d 1 . .
    B B2 0.29629(15) 0.750000 0.3467(3) 0.0163(7) Uani d 1 . .
loop_
    _atom_site_aniso_label
    _atom_site_aniso_U_11
    _atom_site_aniso_U_22
    _atom_site_aniso_U_33
    _atom_site_aniso_U_12
    _atom_site_aniso_U_13
    _atom_site_aniso_U_23
    F1 0.0203(6) 0.0351(8) 0.0197(6) -0.0089(6) -0.0011(5) 0.0052(6)
    F2 0.0177(6) 0.0275(7) 0.0190(6) -0.0052(5) 0.0007(5) 0.0037(6)
    N1 0.0159(12) 0.0255(14) 0.0128(12) 0.000 -0.0019(10) 0.000
    N2 0.0108(10) 0.0211(13) 0.0137(12) 0.000 -0.0022(10) 0.000
    N3 0.0109(11) 0.0196(12) 0.0133(12) 0.000 0.0000(10) 0.000
    N4 0.0114(11) 0.0199(13) 0.0187(13) 0.000 -0.0012(10) 0.000
    C1 0.0144(13) 0.0195(15) 0.0186(15) 0.000 -0.0019(12) 0.000
    C2 0.0233(15) 0.0194(15) 0.0163(15) 0.000 -0.0034(13) 0.000
    C3 0.0203(15) 0.0230(16) 0.0213(15) 0.000 -0.0064(13) 0.000
    C4 0.0147(13) 0.0166(14) 0.0235(15) 0.000 -0.0078(12) 0.000
    C5 0.0239(14) 0.0358(19) 0.0169(15) 0.000 -0.0045(13) 0.000
    C6 0.0140(13) 0.0262(17) 0.0267(17) 0.000 -0.0062(13) 0.000
    C7 0.0115(13) 0.0221(15) 0.0185(15) 0.000 -0.0007(12) 0.000
    C8 0.0136(13) 0.0182(14) 0.0142(15) 0.000 -0.0024(11) 0.000
    C9 0.0136(13) 0.0309(17) 0.0126(14) 0.000 0.0015(12) 0.000
    C10 0.0099(12) 0.0345(17) 0.0193(16) 0.000 0.0000(12) 0.000
    C11 0.0128(13) 0.0179(14) 0.0144(14) 0.000 -0.0024(11) 0.000
    C12 0.0123(13) 0.0259(15) 0.0124(14) 0.000 0.0029(11) 0.000
    C13 0.0085(12) 0.0255(16) 0.0209(16) 0.000 -0.0008(12) 0.000
    C14 0.0118(13) 0.0200(15) 0.0198(15) 0.000 -0.0010(12) 0.000
    C15 0.0119(12) 0.0179(14) 0.0209(16) 0.000 0.0006(12) 0.000
    C16 0.0213(14) 0.0212(15) 0.0173(14) 0.000 -0.0064(13) 0.000
    C17 0.0196(14) 0.0264(17) 0.0166(15) 0.000 -0.0093(13) 0.000
    C18 0.0158(14) 0.0235(16) 0.0183(15) 0.000 -0.0044(12) 0.000
    C19 0.0229(15) 0.0370(18) 0.0182(16) 0.000 -0.0004(13) 0.000
    C20 0.0148(14) 0.045(2) 0.0234(17) 0.000 -0.0037(13) 0.000
    B1 0.0160(15) 0.0232(18) 0.0100(16) 0.000 -0.0018(13) 0.000
    B2 0.0092(14) 0.0238(18) 0.0158(15) 0.000 -0.0036(13) 0.000
_geom_special_details
;
 All esds (except the esd in the dihedral angle between two l.s. planes)
 are estimated using the full covariance matrix.  The cell esds are taken
 into account individually in the estimation of esds in distances, angles
 and torsion angles; correlations between esds in cell parameters are only
 used when they are defined by crystal symmetry.  An approximate (isotropic)
 treatment of cell esds is used for estimating esds involving l.s. planes.
;
loop_
    _geom_bond_atom_site_label_1
    _geom_bond_atom_site_label_2
    _geom_bond_site_symmetry_2
    _geom_bond_distance
    _geom_bond_publ_flag
    F1 B1 . 1.378(2) ?
    F2 B2 . 1.377(2) ?
    N1 C1 . 1.382(4) ?
    N1 C2 . 1.350(4) ?
    N1 B1 . 1.544(4) ?
    N2 C7 . 1.339(4) ?
    N2 C8 . 1.408(4) ?
    N2 B1 . 1.604(4) ?
    N3 C11 . 1.408(4) ?
    N3 C14 . 1.321(4) ?
    N3 B2 . 1.610(4) ?
    N4 C15 . 1.389(4) ?
    N4 C18 . 1.338(4) ?
    N4 B2 . 1.538(4) ?
    C1 C4 . 1.404(4) ?
    C1 C7 . 1.384(4) ?
    C2 C3 . 1.407(4) ?
    C2 C5 . 1.491(5) ?
    C3 H3 . 0.9300 ?
    C3 C4 . 1.393(5) ?
    C4 C6 . 1.500(4) ?
    C5 H5A . 0.9600 ?
    C5 H5B . 0.9600 ?
    C5 H5C . 0.9600 ?
    C6 H6A . 0.9600 ?
    C6 H6B . 0.9600 ?
    C6 H6C . 0.9600 ?
    C7 H7 . 0.9300 ?
    C8 C9 . 1.397(4) ?
    C8 C13 . 1.399(4) ?
    C9 H9 . 0.9300 ?
    C9 C10 . 1.381(4) ?
    C10 H10 . 0.9300 ?
    C10 C11 . 1.396(4) ?
    C11 C12 . 1.409(4) ?
    C12 H12 . 0.9300 ?
    C12 C13 . 1.374(4) ?
    C13 H13 . 0.9300 ?
    C14 H14 . 0.9300 ?
    C14 C15 . 1.404(4) ?
    C15 C16 . 1.398(4) ?
    C16 C17 . 1.400(4) ?
    C16 C19 . 1.491(5) ?
    C17 H17 . 0.9300 ?
    C17 C18 . 1.398(5) ?
    C18 C20 . 1.504(4) ?
    C19 H19A . 0.9600 ?
    C19 H19B . 0.9600 ?
    C19 H19C . 0.9600 ?
    C20 H20A . 0.9600 ?
    C20 H20B . 0.9600 ?
    C20 H20C . 0.9600 ?
loop_
    _geom_angle_atom_site_label_1
    _geom_angle_atom_site_label_2
    _geom_angle_atom_site_label_3
    _geom_angle_site_symmetry_1
    _geom_angle_site_symmetry_3
    _geom_angle
    _geom_angle_publ_flag
    C1 N1 B1 . . 111.2(2) ?
    C2 N1 C1 . . 108.6(2) ?
    C2 N1 B1 . . 140.2(3) ?
    C7 N2 C8 . . 125.6(3) ?
    C7 N2 B1 . . 109.6(2) ?
    C8 N2 B1 . . 124.8(2) ?
    C11 N3 B2 . . 122.7(2) ?
    C14 N3 C11 . . 127.2(2) ?
    C14 N3 B2 . . 110.1(2) ?
    C15 N4 B2 . . 111.6(2) ?
    C18 N4 C15 . . 108.4(3) ?
    C18 N4 B2 . . 140.0(3) ?
    N1 C1 C4 . . 109.4(3) ?
    N1 C1 C7 . . 109.6(2) ?
    C7 C1 C4 . . 140.9(3) ?
    N1 C2 C3 . . 107.9(3) ?
    N1 C2 C5 . . 122.4(3) ?
    C3 C2 C5 . . 129.8(3) ?
    C2 C3 H3 . . 125.5 ?
    C4 C3 C2 . . 109.0(3) ?
    C4 C3 H3 . . 125.5 ?
    C1 C4 C6 . . 127.8(3) ?
    C3 C4 C1 . . 105.2(3) ?
    C3 C4 C6 . . 127.1(3) ?
    C2 C5 H5A . . 109.5 ?
    C2 C5 H5B . . 109.5 ?
    C2 C5 H5C . . 109.5 ?
    H5A C5 H5B . . 109.5 ?
    H5A C5 H5C . . 109.5 ?
    H5B C5 H5C . . 109.5 ?
    C4 C6 H6A . . 109.5 ?
    C4 C6 H6B . . 109.5 ?
    C4 C6 H6C . . 109.5 ?
    H6A C6 H6B . . 109.5 ?
    H6A C6 H6C . . 109.5 ?
    H6B C6 H6C . . 109.5 ?
    N2 C7 C1 . . 112.5(3) ?
    N2 C7 H7 . . 123.8 ?
    C1 C7 H7 . . 123.8 ?
    C9 C8 N2 . . 118.0(3) ?
    C9 C8 C13 . . 118.2(3) ?
    C13 C8 N2 . . 123.8(3) ?
    C8 C9 H9 . . 119.7 ?
    C10 C9 C8 . . 120.6(3) ?
    C10 C9 H9 . . 119.7 ?
    C9 C10 H10 . . 119.3 ?
    C9 C10 C11 . . 121.4(3) ?
    C11 C10 H10 . . 119.3 ?
    N3 C11 C12 . . 123.4(3) ?
    C10 C11 N3 . . 118.7(2) ?
    C10 C11 C12 . . 117.9(3) ?
    C11 C12 H12 . . 119.7 ?
    C13 C12 C11 . . 120.5(3) ?
    C13 C12 H12 . . 119.7 ?
    C8 C13 H13 . . 119.3 ?
    C12 C13 C8 . . 121.4(3) ?
    C12 C13 H13 . . 119.3 ?
    N3 C14 H14 . . 123.7 ?
    N3 C14 C15 . . 112.6(3) ?
    C15 C14 H14 . . 123.7 ?
    N4 C15 C14 . . 108.7(3) ?
    N4 C15 C16 . . 109.3(2) ?
    C16 C15 C14 . . 142.0(3) ?
    C15 C16 C17 . . 105.0(3) ?
    C15 C16 C19 . . 128.4(3) ?
    C17 C16 C19 . . 126.6(3) ?
    C16 C17 H17 . . 125.6 ?
    C18 C17 C16 . . 108.7(3) ?
    C18 C17 H17 . . 125.6 ?
    N4 C18 C17 . . 108.5(3) ?
    N4 C18 C20 . . 121.7(3) ?
    C17 C18 C20 . . 129.8(3) ?
    C16 C19 H19A . . 109.5 ?
    C16 C19 H19B . . 109.5 ?
    C16 C19 H19C . . 109.5 ?
    H19A C19 H19B . . 109.5 ?
    H19A C19 H19C . . 109.5 ?
    H19B C19 H19C . . 109.5 ?
    C18 C20 H20A . . 109.5 ?
    C18 C20 H20B . . 109.5 ?
    C18 C20 H20C . . 109.5 ?
    H20A C20 H20B . . 109.5 ?
    H20A C20 H20C . . 109.5 ?
    H20B C20 H20C . . 109.5 ?
    F1 B1 F1 . 7_575 111.1(3) ?
    F1 B1 N1 . . 113.08(16) ?
    F1 B1 N1 7_575 . 113.08(16) ?
    F1 B1 N2 . . 110.87(17) ?
    F1 B1 N2 7_575 . 110.87(17) ?
    N1 B1 N2 . . 97.1(2) ?
    F2 B2 F2 . 7_575 110.9(2) ?
    F2 B2 N3 . . 110.86(15) ?
    F2 B2 N3 7_575 . 110.86(15) ?
    F2 B2 N4 . . 113.23(15) ?
    F2 B2 N4 7_575 . 113.23(15) ?
    N4 B2 N3 . . 97.0(2) ?
loop_
    _geom_torsion_atom_site_label_1
    _geom_torsion_atom_site_label_2
    _geom_torsion_atom_site_label_3
    _geom_torsion_atom_site_label_4
    _geom_torsion_site_symmetry_1
    _geom_torsion_site_symmetry_2
    _geom_torsion_site_symmetry_3
    _geom_torsion_site_symmetry_4
    _geom_torsion
    _geom_torsion_publ_flag
    N1 C1 C4 C3 . . . . 0.0000(10)
                                 ?
    N1 C1 C4 C6 . . . . 180.0000(10)
                                   ?
    N1 C1 C7 N2 . . . . 0.0000(10)
                                 ?
    N1 C2 C3 C4 . . . . 0.0000(10)
                                 ?
    N2 C8 C9 C10 . . . . 180.000000 ?
    N2 C8 C13 C12 . . . . 180.000000 ?
    N3 C11 C12 C13 . . . . 180.000000 ?
    N3 C14 C15 N4 . . . . 0.000000 ?
    N3 C14 C15 C16 . . . . 180.000000 ?
    N4 C15 C16 C17 . . . . 0.000000 ?
    N4 C15 C16 C19 . . . . 180.000000 ?
    C1 N1 C2 C3 . . . . 0.0000(10)
                                 ?
    C1 N1 C2 C5 . . . . 180.0000(10)
                                   ?
    C1 N1 B1 F1 . . . 7_575 -116.3(2) ?
    C1 N1 B1 F1 . . . . 116.3(2) ?
    C1 N1 B1 N2 . . . . 0.000000 ?
    C2 N1 C1 C4 . . . . 0.0000(10)
                                 ?
    C2 N1 C1 C7 . . . . 180.0000(10)
                                   ?
    C2 N1 B1 F1 . . . . -63.7(2) ?
    C2 N1 B1 F1 . . . 7_575 63.7(2) ?
    C2 N1 B1 N2 . . . . 180.0000(10)
                                   ?
    C2 C3 C4 C1 . . . . 0.0000(10)
                                 ?
    C2 C3 C4 C6 . . . . 180.0000(10)
                                   ?
    C4 C1 C7 N2 . . . . 180.0000(10)
                                   ?
    C5 C2 C3 C4 . . . . 180.0000(10)
                                   ?
    C7 N2 C8 C9 . . . . 180.000000 ?
    C7 N2 C8 C13 . . . . 0.0000(10)
                                  ?
    C7 N2 B1 F1 . . . 7_575 118.07(18) ?
    C7 N2 B1 F1 . . . . -118.07(18) ?
    C7 N2 B1 N1 . . . . 0.000000 ?
    C7 C1 C4 C3 . . . . 180.0000(10)
                                   ?
    C7 C1 C4 C6 . . . . 0.0000(10)
                                 ?
    C8 N2 C7 C1 . . . . 180.0000(10)
                                   ?
    C8 N2 B1 F1 . . . 7_575 -61.93(18) ?
    C8 N2 B1 F1 . . . . 61.93(18) ?
    C8 N2 B1 N1 . . . . 180.000000 ?
    C8 C9 C10 C11 . . . . 0.0000(10)
                                   ?
    C9 C8 C13 C12 . . . . 0.0000(10)
                                   ?
    C9 C10 C11 N3 . . . . 180.000000 ?
    C9 C10 C11 C12 . . . . 0.0000(10)
                                    ?
    C10 C11 C12 C13 . . . . 0.000000 ?
    C11 N3 C14 C15 . . . . 180.000000 ?
    C11 N3 B2 F2 . . . 7_575 61.82(18) ?
    C11 N3 B2 F2 . . . . -61.81(18) ?
    C11 N3 B2 N4 . . . . 180.000000 ?
    C11 C12 C13 C8 . . . . 0.0000(10)
                                    ?
    C13 C8 C9 C10 . . . . 0.0000(10)
                                   ?
    C14 N3 C11 C10 . . . . 180.000000 ?
    C14 N3 C11 C12 . . . . 0.000000 ?
    C14 N3 B2 F2 . . . . 118.19(18) ?
    C14 N3 B2 F2 . . . 7_575 -118.18(18) ?
    C14 N3 B2 N4 . . . . 0.000000 ?
    C14 C15 C16 C17 . . . . 180.000000 ?
    C14 C15 C16 C19 . . . . 0.000000 ?
    C15 N4 C18 C17 . . . . 0.000000 ?
    C15 N4 C18 C20 . . . . 180.000000 ?
    C15 N4 B2 F2 . . . 7_575 116.33(18) ?
    C15 N4 B2 F2 . . . . -116.32(18) ?
    C15 N4 B2 N3 . . . . 0.000000 ?
    C15 C16 C17 C18 . . . . 0.000000 ?
    C16 C17 C18 N4 . . . . 0.000000 ?
    C16 C17 C18 C20 . . . . 180.000000 ?
    C18 N4 C15 C14 . . . . 180.000000 ?
    C18 N4 C15 C16 . . . . 0.000000 ?
    C18 N4 B2 F2 . . . 7_575 -63.67(18) ?
    C18 N4 B2 F2 . . . . 63.68(18) ?
    C18 N4 B2 N3 . . . . 180.000000 ?
    C19 C16 C17 C18 . . . . 180.0 ?
    B1 N1 C1 C4 . . . . 180.0000(10)
                                   ?
    B1 N1 C1 C7 . . . . 0.0000(10)
                                 ?
    B1 N1 C2 C3 . . . . 180.0000(10)
                                   ?
    B1 N1 C2 C5 . . . . 0.0000(10)
                                 ?
    B1 N2 C7 C1 . . . . 0.0000(10)
                                 ?
    B1 N2 C8 C9 . . . . 0.0000(10)
                                 ?
    B1 N2 C8 C13 . . . . 180.000000 ?
    B2 N3 C11 C10 . . . . 0.000000 ?
    B2 N3 C11 C12 . . . . 180.000000 ?
    B2 N3 C14 C15 . . . . 0.000000 ?
    B2 N4 C15 C14 . . . . 0.000000 ?
    B2 N4 C15 C16 . . . . 180.000000 ?
    B2 N4 C18 C17 . . . . 180.000000 ?
    B2 N4 C18 C20 . . . . 0.000000 ?
loop_
    _geom_hbond_atom_site_label_D
    _geom_hbond_atom_site_label_H
    _geom_hbond_atom_site_label_A
    _geom_hbond_site_symmetry_A
    _geom_hbond_distance_DH
    _geom_hbond_distance_HA
    _geom_hbond_distance_DA
    _geom_hbond_angle_DHA
    _geom_hbond_publ_flag
    C6 H6B F2 3_656 0.96 2.49 3.336(3) 147 yes
_shelx_space_group_comment
;
The symmetry employed for this shelxl refinement is uniquely defined
by the following loop, which should always be used as a source of
symmetry information in preference to the above space-group names.
They are only intended as comments.
;
_shelx_estimated_absorpt_T_min     ?
_shelx_estimated_absorpt_T_max     ?
_iucr_refine_instructions_details
;
TITL a161027a_a.res in Pnma
    a161027a.res
    created by SHELXL-2018/3 at 09:56:59 on 01-Dec-2020
REM Old TITL A161027a in Pnma #62
REM SHELXT solution in Pnma
REM R1 0.128, Rweak 0.036, Alpha 0.044, Orientation as input
REM Formula found by SHELXT: C11 N2 O2
CELL 1.54184 20.249506 6.804623 13.496859 90 90 90
ZERR 4 0.000852 0.000495 0.000531 0 0 0
LATT 1
SYMM 0.5-X,-Y,0.5+Z
SYMM -X,0.5+Y,-Z
SYMM 0.5+X,0.5-Y,0.5-Z
SFAC C H B F N
UNIT 80 80 8 16 16
ISOR 0.005 0.002 C4
L.S. 10
PLAN  20
BOND $H
LIST 4
MORE -1
CONF
fmap 2
acta
SHEL 999 0.837
REM <olex2.extras>
REM <HklSrc "%.\\A161027a.hkl">
REM </olex2.extras>
WGHT    0.064800
FVAR       2.57682
F1    4    0.475736    0.582970    0.796416    11.00000    0.02035    0.03511 =
         0.01973    0.00516   -0.00113   -0.00894
F2    4    0.275599    0.583268    0.395511    11.00000    0.01766    0.02755 =
         0.01897    0.00371    0.00068   -0.00521
N1    5    0.579493    0.750000    0.833317    10.50000    0.01587    0.02550 =
         0.01282    0.00000   -0.00192    0.00000
N2    5    0.541216    0.750000    0.668083    10.50000    0.01080    0.02111 =
         0.01375    0.00000   -0.00218    0.00000
N3    5    0.375290    0.750000    0.333227    10.50000    0.01094    0.01962 =
         0.01331    0.00000    0.00003    0.00000
N4    5    0.278540    0.750000    0.235841    10.50000    0.01144    0.01987 =
         0.01872    0.00000   -0.00117    0.00000
C1    1    0.631489    0.750000    0.767027    10.50000    0.01443    0.01948 =
         0.01857    0.00000   -0.00193    0.00000
C2    1    0.604262    0.750000    0.926201    10.50000    0.02330    0.01936 =
         0.01627    0.00000   -0.00340    0.00000
C3    1    0.673558    0.750000    0.919022    10.50000    0.02029    0.02303 =
         0.02132    0.00000   -0.00640    0.00000
AFIX  43
H3    2    0.702742    0.750000    0.972227    10.50000   -1.20000
AFIX   0
C4    1    0.691409    0.750000    0.819384    10.50000    0.01475    0.01659 =
         0.02355    0.00000   -0.00779    0.00000
C5    1    0.561189    0.750000    1.015769    10.50000    0.02389    0.03585 =
         0.01695    0.00000   -0.00455    0.00000
PART -1
AFIX 137
H5A   2    0.550754    0.617060    1.033709    10.50000   -1.50000
H5B   2    0.521163    0.820249    1.001678    10.50000   -1.50000
H5C   2    0.583911    0.812692    1.069602    10.50000   -1.50000
AFIX   0
PART 0
C6    1    0.760097    0.750000    0.777730    10.50000    0.01404    0.02624 =
         0.02675    0.00000   -0.00617    0.00000
PART -1
AFIX 137
H6A   2    0.788406    0.827009    0.819538    10.50000   -1.50000
H6B   2    0.759521    0.805418    0.712325    10.50000   -1.50000
H6C   2    0.776318    0.617573    0.774672    10.50000   -1.50000
AFIX   0
PART 0
C7    1    0.607312    0.750000    0.671094    10.50000    0.01149    0.02205 =
         0.01853    0.00000   -0.00073    0.00000
AFIX  43
H7    2    0.633991    0.750000    0.615007    10.50000   -1.20000
AFIX   0
C8    1    0.502435    0.750000    0.581507    10.50000    0.01356    0.01822 =
         0.01423    0.00000   -0.00243    0.00000
C9    1    0.433795    0.750000    0.592166    10.50000    0.01364    0.03087 =
         0.01261    0.00000    0.00149    0.00000
AFIX  43
H9    2    0.415253    0.750000    0.655206    10.50000   -1.20000
AFIX   0
C10   1    0.393257    0.750000    0.509875    10.50000    0.00991    0.03453 =
         0.01926    0.00000    0.00003    0.00000
AFIX  43
H10   2    0.347688    0.750000    0.518466    10.50000   -1.20000
AFIX   0
C11   1    0.419235    0.750000    0.414098    10.50000    0.01280    0.01788 =
         0.01442    0.00000   -0.00239    0.00000
C12   1    0.488445    0.750000    0.403544    10.50000    0.01235    0.02595 =
         0.01242    0.00000    0.00288    0.00000
AFIX  43
H12   2    0.507081    0.750000    0.340566    10.50000   -1.20000
AFIX   0
C13   1    0.528629    0.750000    0.485561    10.50000    0.00852    0.02547 =
         0.02090    0.00000   -0.00077    0.00000
AFIX  43
H13   2    0.574212    0.750000    0.477137    10.50000   -1.20000
AFIX   0
C14   1    0.390640    0.750000    0.238081    10.50000    0.01181    0.02004 =
         0.01982    0.00000   -0.00101    0.00000
AFIX  43
H14   2    0.433769    0.750000    0.214397    10.50000   -1.20000
AFIX   0
C15   1    0.334667    0.750000    0.176650    10.50000    0.01189    0.01795 =
         0.02087    0.00000    0.00058    0.00000
C16   1    0.315890    0.750000    0.077008    10.50000    0.02130    0.02116 =
         0.01728    0.00000   -0.00636    0.00000
C17   1    0.246744    0.750000    0.078371    10.50000    0.01961    0.02636 =
         0.01657    0.00000   -0.00928    0.00000
AFIX  43
H17   2    0.219502    0.750000    0.022896    10.50000   -1.20000
AFIX   0
C18   1    0.225422    0.750000    0.176869    10.50000    0.01582    0.02352 =
         0.01830    0.00000   -0.00442    0.00000
C19   1    0.358994    0.750000   -0.012534    10.50000    0.02286    0.03698 =
         0.01815    0.00000   -0.00044    0.00000
PART -1
AFIX 137
H19A  2    0.358113    0.622295   -0.042734    10.50000   -1.50000
H19B  2    0.403441    0.781639    0.006382    10.50000   -1.50000
H19C  2    0.343184    0.846066   -0.058910    10.50000   -1.50000
AFIX   0
PART 0
C20   1    0.156466    0.750000    0.218291    10.50000    0.01483    0.04462 =
         0.02338    0.00000   -0.00372    0.00000
PART -1
AFIX 137
H20A  2    0.138964    0.881066    0.216494    10.50000   -1.50000
H20B  2    0.157389    0.704099    0.285535    10.50000   -1.50000
H20C  2    0.129033    0.664835    0.179283    10.50000   -1.50000
AFIX   0
PART 0
B1    3    0.512429    0.750000    0.778834    10.50000    0.01602    0.02325 =
         0.01002    0.00000   -0.00179    0.00000
B2    3    0.296285    0.750000    0.346658    10.50000    0.00924    0.02382 =
         0.01583    0.00000   -0.00360    0.00000
HKLF 4
REM  a161027a_a.res in Pnma
REM wR2 = 0.1259, GooF = S = 1.006, Restrained GooF = 1.005 for all data
REM R1 = 0.0476 for 1375 Fo > 4sig(Fo) and 0.0665 for all 1815 data
REM 179 parameters refined using 6 restraints
END
WGHT      0.0648      0.0000
REM Highest difference peak  0.272,  deepest hole -0.319,  1-sigma level  0.083
Q1    1   0.4215  0.9377  0.4169  11.00000  0.05    0.27
Q2    1   0.2858  0.5621  0.3216  11.00000  0.05    0.26
Q3    1   0.4685  0.9341  0.2057  11.00000  0.05    0.25
Q4    1   0.2918  0.9364  0.0826  11.00000  0.05    0.23
Q5    1   0.2308  0.4297  0.4027  11.00000  0.05    0.23
Q6    1   0.2803  0.7780  0.2800  11.00000  0.05    0.23
Q7    1   0.4681  0.5390  0.8686  11.00000  0.05    0.22
Q8    1   0.4709  0.5690  0.7169  11.00000  0.05    0.22
Q9    1   0.2738  0.4268  0.4355  11.00000  0.05    0.22
Q10   1   0.7179  0.7500  0.8045  10.50000  0.05    0.22
Q11   1   0.6853  0.9353  0.7929  11.00000  0.05    0.22
Q12   1   0.5439  0.9282  0.7018  11.00000  0.05    0.22
Q13   1   0.6879  0.8055  0.8665  11.00000  0.05    0.22
Q14   1   0.3175  0.4524  0.3790  11.00000  0.05    0.22
Q15   1   0.0653  0.5701  0.1604  11.00000  0.05    0.21
Q16   1   0.6795  0.9273  0.7284  11.00000  0.05    0.21
Q17   1   0.5742  0.9334  0.4873  11.00000  0.05    0.21
Q18   1   0.4776  0.9371  0.5777  11.00000  0.05    0.21
Q19   1   0.6703  0.9349  0.6007  11.00000  0.05    0.21
Q20   1   0.4167  0.9303  0.3026  11.00000  0.05    0.20
  REM The information below was added by Olex2.
  REM
  REM R1 = 0.0476 for 1375 Fo > 4sig(Fo) and 0.0665 for all 4996 data
  REM n/a parameters refined using n/a restraints
  REM Highest difference peak 0.27, deepest hole -0.32
  REM Mean Shift 0, Max Shift 0.000.
  REM +++ Tabular Listing of Refinement Information +++
  REM R1_all = 0.0665
  REM R1_gt = 0.0476
  REM wR_ref = 0.1259
  REM GOOF = 1.006
  REM Shift_max = 0.000
  REM Shift_mean = 0
  REM Reflections_all = 4996
  REM Reflections_gt = 1375
  REM Parameters = n/a
  REM Hole = -0.32
  REM Peak = 0.27
  REM Flack = n/a
;
