# Supplementary material for: Crystal structure and fluorescence study of (μ-N-[(3,5-dimethyl-1H-pyrrol-2-yl)methyl­idene]-N-{4-[(3,5-dimethyl-1H-pyrrol-2-yl)methyl­idene­aza­nium­yl]phen­yl}aza­nium)bis­[di­fluorido­boron(IV)]
Source: Acta Crystallogr E Crystallogr Commun. 2021 Jan 15;77(Pt 2):126–9. doi: 10.1107/S2056989021000463 (PMC7869554; doi:10.1107/S2056989021000463)
Supplement: Supplementary file 2 [file e-77-00126-Isup2.hkl]

#
# h,k,l, Fc-squared, Fo-squared, sigma(Fo-squared), status flag
#
data_I
_shelx_title ' a161027a_a.res in Pnma'
_shelx_refln_list_code          4
_shelx_F_calc_maximum      422.81
_exptl_crystal_F_000       856.00
_reflns_d_resolution_high  0.8370

loop_
 _space_group_symop_operation_xyz
 'x, y, z'
 '-x+1/2, -y, z+1/2'
 '-x, y+1/2, -z'
 'x+1/2, -y+1/2, -z+1/2'
 '-x, -y, -z'
 'x-1/2, y, -z-1/2'
 'x, -y-1/2, z'
 '-x-1/2, y-1/2, z-1/2'

_cell_length_a    20.2495
_cell_length_b     6.8046
_cell_length_c    13.4969
_cell_angle_alpha  90.000
_cell_angle_beta   90.000
_cell_angle_gamma  90.000

_shelx_F_squared_multiplier     1.000

loop_
 _refln_index_h
 _refln_index_k
 _refln_index_l
 _refln_F_squared_calc
 _refln_F_squared_meas
 _refln_F_squared_sigma
 _refln_observed_status
   2   0   0         25.06         39.95         6.45 o
   4   0   0       5559.39       6225.76       134.40 o
   6   0   0        313.06        315.11        40.64 o
   8   0   0       5053.82       5260.46       183.16 o
  10   0   0        461.00        549.18        71.95 o
  12   0   0         36.21         14.84        26.36 o
  14   0   0          2.61         30.41        46.99 o
  16   0   0        740.98        793.15        39.66 o
  18   0   0        241.39        231.09        22.17 o
  20   0   0       1452.06       1553.67        81.64 o
  22   0   0         59.37         41.20        16.06 o
  24   0   0        425.62        436.59        28.73 o
   2   1   0        275.66        234.82        26.54 o
   4   1   0       2532.37       2451.41        65.17 o
   6   1   0         36.26         47.16        11.95 o
   8   1   0       2316.53       2396.53        70.61 o
  10   1   0       1992.04       2127.29        94.82 o
  12   1   0        215.54        255.09        40.68 o
  14   1   0        314.81        339.40        48.24 o
  16   1   0         23.03         11.58         8.24 o
  18   1   0        266.68        218.37        29.77 o
  20   1   0        180.18        178.17        16.28 o
  22   1   0         20.85         51.96        21.27 o
  24   1   0          0.70          8.53        10.08 o
   0   2   0     178767.78     150240.11       309.93 o
   2   2   0         37.10         23.85         8.70 o
   4   2   0       4204.44       3863.06       172.89 o
   6   2   0        383.92        338.71        36.56 o
   8   2   0        220.93        203.82        34.41 o
  10   2   0        245.98        311.61        67.67 o
  12   2   0        586.10        651.03       102.22 o
  14   2   0         60.01         59.67        12.51 o
  16   2   0        863.24        837.75        41.52 o
  18   2   0        128.28        140.61        24.82 o
  20   2   0         99.63         96.94        17.36 o
  22   2   0         47.27         30.80        10.84 o
   2   3   0        808.50        763.22        37.47 o
   4   3   0        513.04        512.69        33.11 o
   6   3   0       7940.71       8804.72       307.86 o
   8   3   0        742.41        740.04        65.93 o
  10   3   0       3591.05       4187.78       168.51 o
  12   3   0        104.29        101.39        15.66 o
  14   3   0       1765.34       1725.51        57.88 o
  16   3   0         10.47          7.23        11.94 o
  18   3   0          0.63          9.25        16.30 o
  20   3   0         89.27        133.28        18.43 o
  22   3   0         36.53         36.13        10.23 o
   0   4   0      41325.96      41768.53       518.89 o
   2   4   0         34.67          1.49        13.68 o
   4   4   0       1155.72       1212.15       109.10 o
   6   4   0         59.10         36.68        37.98 o
   8   4   0         91.06         81.43        19.98 o
  10   4   0        389.25        368.04        29.82 o
  12   4   0        336.80        331.85        29.77 o
  14   4   0         16.48         24.53        15.48 o
  16   4   0        583.87        602.37        38.27 o
  18   4   0        121.28        109.98        22.14 o
  20   4   0         50.69         55.81        14.97 o
   2   5   0         57.62         59.56        12.86 o
   4   5   0        276.22        303.51        24.08 o
   6   5   0          7.02         16.41        10.99 o
   8   5   0        388.16        344.25        28.11 o
  10   5   0        292.01        260.22        38.89 o
  12   5   0         55.52         59.51        23.68 o
  14   5   0         67.40         75.10        24.96 o
  16   5   0         49.47         52.12        19.08 o
  18   5   0        119.13        129.51        19.34 o
   0   6   0      29119.93      33286.12       374.04 o
   2   6   0          0.01         46.99        25.96 o
   4   6   0        475.89        546.48        36.46 o
   6   6   0         19.70         27.36        13.95 o
   8   6   0        426.12        421.13        31.12 o
  10   6   0        197.95        159.41        31.17 o
  12   6   0          0.17         10.36        16.41 o
  14   6   0          9.41         56.86        19.37 o
  16   6   0         46.21         64.54        15.04 o
   2   7   0         17.36         59.44        26.52 o
   4   7   0         98.22        130.61        42.38 o
   6   7   0          0.77          7.99        11.69 o
   8   7   0        141.64        150.72        26.62 o
  10   7   0         59.76         48.89        15.92 o
  12   7   0         64.22         82.54        17.59 o
   0   8   0       6133.33       3969.19        90.09 o
   2   8   0          1.38         36.08         9.65 o
   4   8   0         87.59         77.15        14.91 o
   1   0   1       1566.96       1758.73        44.90 o
   2   0   1      19858.38      21685.32       181.88 o
   3   0   1       3041.80       3650.08        89.54 o
   4   0   1       1895.74       2410.30        70.02 o
   5   0   1        797.40        796.31        33.63 o
   6   0   1        399.29        384.40        27.36 o
   7   0   1       1806.96       1835.81        58.16 o
   8   0   1       8241.51       8082.77       225.92 o
   9   0   1       9113.09       9994.74       260.06 o
  10   0   1          0.10          9.59        14.60 o
  11   0   1       1859.70       2004.01        99.77 o
  12   0   1         13.23         17.58        17.62 o
  13   0   1        966.07       1058.43       114.96 o
  14   0   1        912.63        914.41        77.99 o
  15   0   1        127.77        120.35        12.49 o
  16   0   1        258.64        263.87        19.90 o
  17   0   1         96.43         70.20        13.26 o
  18   0   1          5.70         -0.73         8.96 o
  19   0   1         83.65         70.30        11.32 o
  20   0   1         60.79         51.54        14.05 o
  21   0   1         25.87         40.91        13.01 o
  22   0   1        194.83        198.12        19.51 o
  23   0   1         11.90         31.64        10.41 o
  24   0   1        461.45        547.21        33.52 o
   0   1   1         58.29         59.63         7.61 o
   1   1   1       1301.32       1315.21        18.09 o
   2   1   1      15900.45      15897.08       107.25 o
   3   1   1       3418.56       3481.90        75.83 o
   4   1   1        360.35        309.53        20.74 o
   5   1   1        817.38        777.08        45.27 o
   6   1   1         32.83         25.29        13.54 o
   7   1   1       1358.13       1410.82        54.14 o
   8   1   1         58.23         73.22        14.01 o
   9   1   1       4831.88       5199.74       103.86 o
  10   1   1          7.10         21.16        12.07 o
  11   1   1          3.67         10.61        17.23 o
  12   1   1         27.68         24.86        13.86 o
  13   1   1        223.79        241.10        30.39 o
  14   1   1        751.20        776.29        28.74 o
  15   1   1         43.39         34.77         5.84 o
  16   1   1        417.09        399.32        17.59 o
  17   1   1          6.87          8.43         6.73 o
  18   1   1       1323.08       1398.14        56.83 o
  19   1   1        757.29        720.25        24.47 o
  20   1   1         78.24         58.42         9.42 o
  21   1   1         77.36         70.79         9.98 o
  22   1   1          6.23         13.36         8.13 o
  23   1   1         28.18         36.65        12.33 o
   1   2   1       2209.52       2175.97        31.03 o
   2   2   1      14062.16      14444.84        95.09 o
   3   2   1       7838.45       8252.31        83.58 o
   4   2   1       1060.72       1042.77        23.58 o
   5   2   1         36.86         42.66         8.10 o
   6   2   1          1.08          3.52         5.93 o
   7   2   1        622.15        647.11        24.32 o
   8   2   1        361.90        432.66        28.63 o
   9   2   1       1079.23       1281.82        51.87 o
  10   2   1        466.75        612.45        39.12 o
  11   2   1          0.17        -11.23        15.41 o
  12   2   1       5041.10       4882.92       182.15 o
  13   2   1         35.92         29.51         8.71 o
  14   2   1        160.64        172.78        13.63 o
  15   2   1          5.66          1.43         7.09 o
  16   2   1        314.85        290.41        17.96 o
  17   2   1         56.06         42.57         8.80 o
  18   2   1         91.98         90.10        12.21 o
  19   2   1          8.91         25.50         8.94 o
  20   2   1         82.00        113.72        15.91 o
  21   2   1         31.67         34.27         9.63 o
  22   2   1        113.05        116.27        12.69 o
  23   2   1         87.10         81.02        19.21 o
   0   3   1        290.49        274.66        28.15 o
   1   3   1        612.79        579.17        19.99 o
   2   3   1        241.35        188.79        12.90 o
   3   3   1       7360.79       7377.07        74.70 o
   4   3   1        139.03        157.92        14.90 o
   5   3   1        151.18        144.56        14.89 o
   6   3   1       2016.51       2167.64        67.11 o
   7   3   1         29.14         18.84        11.39 o
   8   3   1        124.34        125.21        22.83 o
   9   3   1       1471.09       1604.04       120.86 o
  10   3   1          0.00         33.94        19.82 o
  11   3   1          9.06          9.59         8.29 o
  12   3   1         36.84         34.88         8.31 o
  13   3   1        127.00        121.59        12.93 o
  14   3   1         68.36         81.63        10.99 o
  15   3   1         33.48         29.43         8.75 o
  16   3   1        590.37        510.20        25.35 o
  17   3   1        669.10        590.12        26.88 o
  18   3   1         13.62          5.74         8.82 o
  19   3   1         42.58         59.42        10.84 o
  20   3   1        203.51        224.59        15.56 o
  21   3   1        476.83        469.97        21.48 o
  22   3   1        763.63        745.83        30.49 o
   1   4   1        824.99        824.41        37.74 o
   2   4   1       5129.73       5583.76       115.18 o
   3   4   1       2404.96       2573.03        79.40 o
   4   4   1        266.39        282.95        39.69 o
   5   4   1         14.51         25.16        22.15 o
   6   4   1          4.91          5.66        17.66 o
   7   4   1        220.72        257.96        45.11 o
   8   4   1        142.50        165.05        23.63 o
   9   4   1        397.98        425.78        23.23 o
  10   4   1        243.52        261.49        17.30 o
  11   4   1          0.50          5.57         8.97 o
  12   4   1       2391.88       2271.83        50.54 o
  13   4   1         19.90         33.96        10.51 o
  14   4   1        142.51        140.03        15.63 o
  15   4   1          6.54         20.00        10.56 o
  16   4   1        145.25        157.64        15.51 o
  17   4   1         70.26         45.55        11.11 o
  18   4   1         11.60         13.99         8.82 o
  19   4   1         13.39         35.17        14.48 o
  20   4   1         38.62         57.18        10.57 o
  21   4   1         32.55         32.89         7.27 o
   0   5   1          8.24          2.77        11.25 o
   1   5   1        212.97        233.44        15.57 o
   2   5   1       2210.72       2434.42        45.90 o
   3   5   1        312.12        323.93        17.69 o
   4   5   1         10.59          9.62         7.49 o
   5   5   1         26.44         17.26         8.01 o
   6   5   1         53.96         56.57        10.30 o
   7   5   1        239.21        248.38        16.33 o
   8   5   1          0.86          2.71         9.98 o
   9   5   1        938.44        920.65        37.06 o
  10   5   1          2.96         10.74        13.84 o
  11   5   1          0.02        -11.92        16.46 o
  12   5   1         44.40         30.46        13.88 o
  13   5   1         93.22         83.42        17.45 o
  14   5   1        178.32        173.40        21.66 o
  15   5   1         23.50         28.97        13.66 o
  16   5   1        283.31        307.89        25.94 o
  17   5   1          4.52         12.19         9.53 o
  18   5   1        498.51        535.74        25.77 o
  19   5   1        267.65        285.41        17.37 o
   1   6   1        145.10        155.12        15.64 o
   2   6   1       1654.18       1897.81        45.21 o
   3   6   1        187.29        215.49        17.34 o
   4   6   1        211.43        188.40        18.83 o
   5   6   1         58.04         51.89        10.63 o
   6   6   1         18.22         17.63        10.14 o
   7   6   1        143.22        156.43        15.25 o
   8   6   1        642.69        659.71        32.50 o
   9   6   1        973.07        972.83        36.89 o
  10   6   1         14.42         12.22        11.96 o
  11   6   1        244.38        248.58        24.34 o
  12   6   1         54.51         72.74        19.63 o
  13   6   1        185.14        226.43        22.20 o
  14   6   1        130.28        147.70        16.74 o
  15   6   1         13.07         18.47         9.14 o
  16   6   1         24.13         14.12        11.31 o
   0   7   1          2.30         20.48        22.16 o
   1   7   1         64.48         83.10        18.94 o
   2   7   1        668.51        625.30        30.24 o
   3   7   1        125.20        133.28        19.50 o
   4   7   1          1.19         17.24        12.32 o
   5   7   1         14.50         32.98        10.93 o
   6   7   1         13.11         19.25         9.48 o
   7   7   1        115.32        120.05        14.95 o
   8   7   1          3.90         15.55         9.09 o
   9   7   1        362.24        382.34        25.53 o
  10   7   1          0.02         13.33        16.22 o
  11   7   1          1.05         14.50         9.51 o
  12   7   1          0.84          5.76         7.30 o
   1   8   1         83.83         58.18         7.44 o
   2   8   1        770.94        552.84        25.06 o
   3   8   1        358.08        271.00        20.03 o
   4   8   1          8.22          1.91         6.41 o
   0   0   2       6629.32       6692.60       115.17 o
   1   0   2        448.23        446.67        22.69 o
   2   0   2        538.37        591.17        39.02 o
   3   0   2        183.55        208.29        26.32 o
   4   0   2       1074.11       1093.69        60.38 o
   5   0   2       3764.38       3987.55        74.82 o
   6   0   2        900.03        916.71        49.18 o
   7   0   2         12.38         13.71         9.31 o
   8   0   2       1780.97       1742.13        73.71 o
   9   0   2       3854.92       4083.82       187.47 o
  10   0   2          0.05         -6.63        16.17 o
  11   0   2       5350.26       5730.39       166.93 o
  12   0   2        629.73        731.82        63.87 o
  13   0   2        670.51        658.04        64.36 o
  14   0   2        107.19        112.92        14.60 o
  15   0   2       1249.83       1301.28        38.26 o
  16   0   2        448.67        443.73        24.36 o
  17   0   2        202.06        192.20        16.97 o
  18   0   2         60.16         51.38        10.85 o
  19   0   2         98.34         91.09        13.40 o
  20   0   2        296.74        309.54        26.52 o
  21   0   2        112.73        106.82        16.83 o
  22   0   2        120.58        135.77        25.39 o
  23   0   2         19.69         23.66        15.61 o
  24   0   2         27.31         27.69        12.33 o
   1   1   2       2256.73       2309.36        57.10 o
   2   1   2       1332.43       1338.30        32.30 o
   3   1   2       1836.99       1971.51        52.26 o
   4   1   2        518.10        435.97        22.53 o
   5   1   2       1036.45        943.52        35.28 o
   6   1   2       3719.77       3474.16        87.25 o
   7   1   2        288.30        317.57        23.89 o
   8   1   2         31.83         30.71        11.06 o
   9   1   2       3212.76       3238.80        83.81 o
  10   1   2        781.68        870.62        38.15 o
  11   1   2         76.90         75.24        14.11 o
  12   1   2        176.09        144.28        21.75 o
  13   1   2        454.36        494.54        40.01 o
  14   1   2        107.70        102.31        10.22 o
  15   1   2          0.33          3.29         5.96 o
  16   1   2        432.07        407.09        20.03 o
  17   1   2        271.80        258.74        17.60 o
  18   1   2         27.25         32.38         9.44 o
  19   1   2        781.80        716.30        29.52 o
  20   1   2        134.58        112.11        13.10 o
  21   1   2        163.95        130.60        12.42 o
  22   1   2        129.93        116.08        13.07 o
  23   1   2          9.29         13.00         8.32 o
   0   2   2        257.56        261.94        27.25 o
   1   2   2       9045.81       9803.48       110.46 o
   2   2   2       8014.01       8553.62       168.75 o
   3   2   2       3051.39       3259.03        57.23 o
   4   2   2        169.31        180.18        15.05 o
   5   2   2        684.97        691.24        30.98 o
   6   2   2        430.34        450.93        27.60 o
   7   2   2         69.30        104.74        16.09 o
   8   2   2        298.46        292.81        23.41 o
   9   2   2        215.81        257.13        23.67 o
  10   2   2          9.94         16.05         9.89 o
  11   2   2        739.21        772.43        57.06 o
  12   2   2        315.86        388.70        41.97 o
  13   2   2        556.36        582.68        25.95 o
  14   2   2        156.36        151.48        12.94 o
  15   2   2         78.80         78.37         9.14 o
  16   2   2         45.37         34.88         9.85 o
  17   2   2         30.58         29.17         8.07 o
  18   2   2        381.19        404.74        22.12 o
  19   2   2        353.96        324.77        19.47 o
  20   2   2         10.35         13.59         9.34 o
  21   2   2         97.03        131.20        14.40 o
  22   2   2         83.24         78.53        13.03 o
  23   2   2         56.68         79.04        19.60 o
   1   3   2        261.04        239.95        19.45 o
   2   3   2        700.99        673.42        34.07 o
   3   3   2        646.81        687.96        37.27 o
   4   3   2        819.07        863.20        44.40 o
   5   3   2       1792.40       1803.58        80.13 o
   6   3   2         16.39         -6.44        11.63 o
   7   3   2        237.58        194.28        26.83 o
   8   3   2       2493.24       2382.27       108.33 o
   9   3   2         83.07         92.32        22.81 o
  10   3   2         23.27         18.21        14.83 o
  11   3   2       1363.12       1364.33        43.15 o
  12   3   2        905.35        913.56        28.14 o
  13   3   2         40.40         36.52         8.74 o
  14   3   2         49.54         53.98        11.29 o
  15   3   2        957.84        880.59        31.96 o
  16   3   2       1247.55       1177.52        36.71 o
  17   3   2        164.17        160.97        15.34 o
  18   3   2          4.21          4.87         7.84 o
  19   3   2        115.33        114.75        12.75 o
  20   3   2         92.34         99.70        17.74 o
  21   3   2          4.98          8.19         9.97 o
  22   3   2         68.50         55.96        11.10 o
   0   4   2        162.81        125.44        38.36 o
   1   4   2       2763.23       2913.64       106.80 o
   2   4   2       2092.84       2145.89        92.18 o
   3   4   2        943.58       1024.87        63.69 o
   4   4   2         44.01         47.50        36.76 o
   5   4   2        276.22        277.32        59.52 o
   6   4   2        115.08        140.60        33.20 o
   7   4   2         30.64         26.12        24.44 o
   8   4   2        181.13        176.30        29.25 o
   9   4   2         44.93         46.25        10.59 o
  10   4   2          0.55          5.32        10.86 o
  11   4   2        523.68        535.77        26.34 o
  12   4   2        113.83        125.28        14.83 o
  13   4   2        394.85        367.18        24.58 o
  14   4   2        113.06        107.76        16.34 o
  15   4   2          6.08         22.17        10.77 o
  16   4   2         16.07         19.71         9.73 o
  17   4   2         24.92         22.44        10.69 o
  18   4   2        253.84        251.97        17.60 o
  19   4   2        166.92        198.71        15.53 o
  20   4   2          9.87          4.28        10.36 o
   1   5   2        271.46        285.38        17.07 o
   2   5   2         66.01         65.29        10.18 o
   3   5   2        219.01        218.97        15.39 o
   4   5   2         12.99         14.94         8.30 o
   5   5   2        165.52        147.13        14.66 o
   6   5   2        196.86        146.36        13.06 o
   7   5   2        155.71        177.38        16.96 o
   8   5   2          0.38         14.52         9.57 o
   9   5   2        773.43        727.32        33.46 o
  10   5   2        150.66        119.44        15.18 o
  11   5   2          2.07         10.44        12.10 o
  12   5   2         29.90         34.77        15.67 o
  13   5   2        124.33        129.29        20.24 o
  14   5   2         65.68         86.45        17.58 o
  15   5   2         13.47         20.78        12.27 o
  16   5   2        189.36        169.24        18.51 o
  17   5   2        142.50        140.18        15.53 o
  18   5   2         11.74         10.85        21.26 o
   0   6   2        509.84        524.10        34.52 o
   1   6   2          7.90          7.93        14.23 o
   2   6   2          3.02        -15.59        15.59 o
   3   6   2          6.01          3.77        12.78 o
   4   6   2         36.33         23.24         9.08 o
   5   6   2        319.51        327.30        20.20 o
   6   6   2         59.59         48.95        10.42 o
   7   6   2         11.17         25.18         8.34 o
   8   6   2        165.36        158.83        21.85 o
   9   6   2        332.38        368.81        26.61 o
  10   6   2          1.64          0.80         8.49 o
  11   6   2        816.44        831.60        40.32 o
  12   6   2        141.81        155.17        19.81 o
  13   6   2        204.06        220.36        32.55 o
  14   6   2         10.16         27.75        10.94 o
  15   6   2        269.76        285.63        19.57 o
  16   6   2         79.40         72.79         9.98 o
   1   7   2         94.34         84.11        13.82 o
   2   7   2         22.70         32.89        10.42 o
   3   7   2         91.22         98.37        13.60 o
   4   7   2          3.99          9.27        12.37 o
   5   7   2         24.70         27.49        10.65 o
   6   7   2         64.63         72.98        12.31 o
   7   7   2         67.06         68.92        11.71 o
   8   7   2          0.02         -6.72         7.51 o
   9   7   2        242.80        237.47        16.14 o
  10   7   2         46.69         57.96        27.74 o
  11   7   2          4.32          2.60         9.52 o
   0   8   2         59.87         39.07        15.02 o
   1   8   2        325.97        267.45        26.98 o
   2   8   2        259.36        249.44        26.08 o
   3   8   2        153.75        120.88        22.97 o
   1   0   3         46.40         88.60        13.11 o
   2   0   3       1029.17       1154.43        44.74 o
   3   0   3       5360.39       5481.80       141.71 o
   4   0   3       2906.00       3061.59       113.12 o
   5   0   3        615.00        702.46        59.14 o
   6   0   3       5264.56       4949.89       315.76 o
   7   0   3       1087.03       1043.58        51.19 o
   8   0   3          1.05         -6.01         9.78 o
   9   0   3        586.64        605.77        40.15 o
  10   0   3        887.00        789.59        82.91 o
  11   0   3       4233.40       4568.32       208.00 o
  12   0   3        224.57        263.42        40.24 o
  13   0   3        201.73        130.98        32.25 o
  14   0   3       3470.16       3505.65        83.93 o
  15   0   3        286.78        294.47        19.48 o
  16   0   3         24.00         16.89         8.05 o
  17   0   3        701.14        681.67        39.38 o
  18   0   3         83.71         70.60        12.27 o
  19   0   3        531.89        548.94        28.27 o
  20   0   3         51.54         50.64        22.81 o
  21   0   3        410.52        377.24        41.38 o
  22   0   3         11.21         -4.09        16.32 o
  23   0   3        175.65        198.52        26.85 o
   0   1   3       1598.90       1555.91        49.12 o
   1   1   3        198.66        201.10        15.70 o
   2   1   3        104.46        117.89        12.75 o
   3   1   3       1112.68       1112.97        45.84 o
   4   1   3       9825.47      10115.20       207.83 o
   5   1   3        340.43        352.18        30.13 o
   6   1   3        365.04        392.17        26.57 o
   7   1   3        337.97        324.20        25.63 o
   8   1   3        417.85        374.97        28.44 o
   9   1   3        325.34        311.42        27.71 o
  10   1   3         70.87         70.98        17.04 o
  11   1   3          0.13          4.89        12.64 o
  12   1   3          0.09          8.97         9.65 o
  13   1   3        486.61        484.14        40.52 o
  14   1   3         24.67         32.36         7.85 o
  15   1   3        158.30        158.15        13.14 o
  16   1   3        115.35        111.65        11.93 o
  17   1   3       3133.94       2945.75        58.04 o
  18   1   3       1959.03       1862.93        49.92 o
  19   1   3        174.99        174.78        15.54 o
  20   1   3        231.57        251.30        17.63 o
  21   1   3        237.81        214.86        15.17 o
  22   1   3         27.66         21.28        15.37 o
  23   1   3         23.50         25.27         8.91 o
   1   2   3       1546.13       1572.54        53.82 o
   2   2   3        115.84        119.07        12.65 o
   3   2   3        120.67        128.49        16.36 o
   4   2   3        551.68        598.34        34.49 o
   5   2   3          3.02         13.30         8.79 o
   6   2   3        616.04        640.49        34.73 o
   7   2   3        306.03        314.92        26.74 o
   8   2   3        327.79        356.26        29.56 o
   9   2   3         63.01         81.20        17.46 o
  10   2   3       3287.73       3504.73       111.89 o
  11   2   3       1442.30       1523.90        79.38 o
  12   2   3        569.89        631.22        53.68 o
  13   2   3        166.92        172.33        15.50 o
  14   2   3         28.76         22.82         9.19 o
  15   2   3         55.93         51.50        19.96 o
  16   2   3          9.40          6.03         9.15 o
  17   2   3          6.09          6.37         8.72 o
  18   2   3         18.83         24.41         9.71 o
  19   2   3         24.48         24.63         8.86 o
  20   2   3        127.25        135.27        15.54 o
  21   2   3         35.52         30.10         8.40 o
  22   2   3         35.16         50.60        11.50 o
  23   2   3         10.39         28.59        14.22 o
   0   3   3       4806.39       4804.33       129.75 o
   1   3   3         65.05         57.55        14.94 o
   2   3   3        114.52        113.96        29.03 o
   3   3   3        559.92        517.04        41.62 o
   4   3   3        286.84        318.67        34.84 o
   5   3   3         11.00          7.10        10.90 o
   6   3   3          3.21         10.99        11.81 o
   7   3   3        956.07       1004.36        58.25 o
   8   3   3         45.55         41.44        16.64 o
   9   3   3        402.09        407.51        41.29 o
  10   3   3        119.46        124.44        25.72 o
  11   3   3        778.77        803.83        25.59 o
  12   3   3        334.50        325.36        17.38 o
  13   3   3        145.50        151.04        12.95 o
  14   3   3        109.84        111.11        12.13 o
  15   3   3        284.99        263.30        18.10 o
  16   3   3       1918.90       1852.73        44.62 o
  17   3   3       4533.51       4324.97        82.50 o
  18   3   3       2257.96       2129.68        68.61 o
  19   3   3        282.27        309.98        26.31 o
  20   3   3        301.11        312.09        25.53 o
  21   3   3         56.61         51.76        12.20 o
  22   3   3          0.23         -3.87         7.24 o
   1   4   3        346.19        322.17        39.31 o
   2   4   3         32.04         32.77        33.10 o
   3   4   3         58.46         36.50        20.82 o
   4   4   3        133.16        151.74        29.36 o
   5   4   3          4.39         11.04        32.69 o
   6   4   3        217.09        256.57        43.73 o
   7   4   3         45.02         34.77        10.32 o
   8   4   3        137.42        161.88        17.02 o
   9   4   3         16.46         24.12        10.10 o
  10   4   3       1673.99       1804.34        68.37 o
  11   4   3        852.49        802.09        36.89 o
  12   4   3        385.36        400.69        24.00 o
  13   4   3        127.71        124.14        15.49 o
  14   4   3         32.42         42.67        12.12 o
  15   4   3         14.63         14.81        10.39 o
  16   4   3          1.49         13.06         9.24 o
  17   4   3          1.25          2.58         9.32 o
  18   4   3          8.06          9.88         7.70 o
  19   4   3         21.04         60.75        15.33 o
  20   4   3         35.46         44.91        13.93 o
   0   5   3        302.99        335.35        25.23 o
   1   5   3         40.34         43.85         8.58 o
   2   5   3         11.92         14.87         9.67 o
   3   5   3        102.43        102.62        12.98 o
   4   5   3       1063.85        978.23        29.82 o
   5   5   3         23.30         19.18         7.91 o
   6   5   3          0.57         -0.32         8.97 o
   7   5   3         18.37         10.70         8.39 o
   8   5   3         90.51         90.28        17.34 o
   9   5   3         29.68         22.41        10.10 o
  10   5   3         18.57         18.10        10.27 o
  11   5   3         12.50         11.65         9.20 o
  12   5   3          0.36         11.51        13.54 o
  13   5   3        170.41        190.53        21.79 o
  14   5   3          0.71         21.48        13.18 o
  15   5   3         39.86         46.68        12.96 o
  16   5   3         69.83         68.81        12.51 o
  17   5   3       1398.82       1413.32        41.83 o
  18   5   3        968.41       1022.31        48.32 o
   1   6   3         36.07         22.39        13.30 o
   2   6   3         79.38         72.94        12.86 o
   3   6   3        277.88        274.42        20.99 o
   4   6   3        137.84        129.32        18.06 o
   5   6   3         61.38         55.80        11.90 o
   6   6   3        458.19        425.69        31.35 o
   7   6   3        153.22        153.20        16.54 o
   8   6   3          4.48          2.65        10.59 o
   9   6   3         89.15         78.87        13.80 o
  10   6   3         10.60         40.05        11.31 o
  11   6   3        667.72        669.08        27.41 o
  12   6   3         49.09         61.12        23.03 o
  13   6   3         20.16         44.37        12.46 o
  14   6   3        628.61        630.12        28.90 o
  15   6   3         39.20         43.80         9.03 o
   0   7   3         84.96        106.79        26.51 o
   1   7   3         10.52          5.73         8.30 o
   2   7   3         12.99         13.92         8.92 o
   3   7   3         46.86         57.59        13.67 o
   4   7   3        353.90        333.18        21.75 o
   5   7   3         13.91         13.69         8.60 o
   6   7   3          8.50         18.28         9.05 o
   7   7   3          3.40          2.01         8.21 o
   8   7   3         20.03         40.05         9.71 o
   9   7   3          8.51         10.82         7.62 o
  10   7   3         45.12         55.08        10.88 o
  11   7   3          8.47         10.32         7.21 o
   0   0   4        182.64        198.92        30.67 o
   1   0   4       1241.46       1276.76        51.07 o
   2   0   4       2454.65       2489.79        73.52 o
   3   0   4       3936.43       4028.42       138.51 o
   4   0   4       1473.84       1565.77        91.07 o
   5   0   4        145.48        183.92        36.94 o
   6   0   4        966.75       1012.81        79.41 o
   7   0   4       1543.62       1372.58        73.25 o
   8   0   4       1265.58       1285.05        62.86 o
   9   0   4       1608.14       1667.93       116.05 o
  10   0   4        632.72        569.47        73.26 o
  11   0   4       3199.48       3237.57       180.58 o
  12   0   4        267.62        317.81        61.52 o
  13   0   4       1313.09       1280.71        55.18 o
  14   0   4        413.39        340.99        30.74 o
  15   0   4       2141.14       2142.54        59.58 o
  16   0   4         84.33         95.73        15.10 o
  17   0   4         32.48         15.85        12.42 o
  18   0   4        254.98        226.67        43.98 o
  19   0   4        302.04        349.68        44.77 o
  20   0   4         71.24        109.24        27.38 o
  21   0   4        110.10         76.61        19.85 o
  22   0   4        388.66        383.19        38.93 o
  23   0   4        333.81        355.28        33.25 o
   1   1   4        775.82        767.19        28.82 o
   2   1   4          1.67          3.40         8.38 o
   3   1   4        368.43        338.14        29.17 o
   4   1   4          0.33         -4.18        10.07 o
   5   1   4        813.97        971.23        53.50 o
   6   1   4       1392.28       1449.66        68.20 o
   7   1   4        230.25        179.22        21.19 o
   8   1   4        684.65        836.29        47.37 o
   9   1   4          0.34          2.90        10.02 o
  10   1   4         79.40         58.33        15.86 o
  11   1   4        115.16        114.54        21.51 o
  12   1   4        335.02        380.19        49.27 o
  13   1   4         17.55         21.37         7.07 o
  14   1   4         39.03         36.33         7.66 o
  15   1   4       2529.34       2424.16        52.90 o
  16   1   4       1065.03       1049.76        32.77 o
  17   1   4         15.69         16.86         8.68 o
  18   1   4        271.37        262.95        18.71 o
  19   1   4        319.62        277.14        19.62 o
  20   1   4        107.24        101.54        13.95 o
  21   1   4          9.55         29.75        13.38 o
  22   1   4         84.82         89.60        14.56 o
  23   1   4         35.40         29.71         9.16 o
   0   2   4       1201.31       1356.84        80.96 o
   1   2   4         14.74          9.92         9.54 o
   2   2   4       2066.71       2160.40        56.71 o
   3   2   4         10.75          6.59         8.68 o
   4   2   4         32.72         35.86        12.02 o
   5   2   4        118.07        119.36        19.79 o
   6   2   4        422.18        421.28        31.12 o
   7   2   4        614.51        638.93        39.18 o
   8   2   4       1149.64       1271.18        88.25 o
   9   2   4         51.99         27.75        12.37 o
  10   2   4        371.86        336.95        44.27 o
  11   2   4        171.97        187.42        30.67 o
  12   2   4        576.30        615.10        25.36 o
  13   2   4        148.54        153.68        15.11 o
  14   2   4         65.13         67.99        12.60 o
  15   2   4       2698.16       2730.28        60.12 o
  16   2   4        494.87        487.34        29.33 o
  17   2   4        470.29        497.71        24.71 o
  18   2   4        253.26        250.53        23.86 o
  19   2   4        119.10         92.60        13.67 o
  20   2   4          9.65          4.72         8.57 o
  21   2   4          0.31          8.95         7.17 o
  22   2   4          8.50          1.11         7.70 o
   1   3   4        920.93        903.00        46.41 o
   2   3   4        103.34        116.45        25.25 o
   3   3   4       2342.08       2538.50        95.92 o
   4   3   4       1386.44       1355.81       161.49 o
   5   3   4         70.51         93.81        23.00 o
   6   3   4         11.81         18.82        15.65 o
   7   3   4        994.15        996.03        71.07 o
   8   3   4       5113.24       5415.09       144.57 o
   9   3   4        227.67        198.65        31.84 o
  10   3   4        681.90        645.49        36.01 o
  11   3   4         39.25         47.51         9.21 o
  12   3   4        760.79        734.08        33.44 o
  13   3   4        588.52        599.87        32.41 o
  14   3   4        260.74        228.83        35.36 o
  15   3   4       2541.96       2407.96        74.36 o
  16   3   4       2254.74       2261.52        71.57 o
  17   3   4        390.05        405.32        24.75 o
  18   3   4        155.72        158.23        21.51 o
  19   3   4          2.06         27.57        12.82 o
  20   3   4         68.18         93.41        18.67 o
  21   3   4        115.93        106.92        13.87 o
   0   4   4        257.41        233.93        51.31 o
   1   4   4         41.31         49.92        23.51 o
   2   4   4        626.33        554.89        52.92 o
   3   4   4          2.33          4.81        16.56 o
   4   4   4          2.00         -8.27        26.87 o
   5   4   4         72.57         76.41        15.55 o
   6   4   4        158.53        154.68        17.02 o
   7   4   4        323.05        330.20        21.52 o
   8   4   4        675.57        657.59        31.17 o
   9   4   4         15.56         13.65         8.84 o
  10   4   4        175.55        198.75        17.14 o
  11   4   4         95.37        109.38        13.54 o
  12   4   4        241.13        233.37        25.29 o
  13   4   4         61.78         59.01        11.72 o
  14   4   4         18.53         47.26        11.62 o
  15   4   4       1489.85       1451.25        44.03 o
  16   4   4        240.83        266.91        52.51 o
  17   4   4        228.60        244.17        39.78 o
  18   4   4        130.51        158.55        18.33 o
  19   4   4         43.06         50.20        11.14 o
  20   4   4         10.57         -4.80        10.48 o
   1   5   4         78.32         71.43        13.84 o
   2   5   4          0.36         -6.74        10.42 o
   3   5   4         31.05         22.42         8.68 o
   4   5   4          4.51          9.13         9.03 o
   5   5   4        321.88        350.21        20.98 o
   6   5   4        227.13        241.84        18.36 o
   7   5   4         45.33         37.64        14.56 o
   8   5   4        128.05        149.50        20.05 o
   9   5   4          9.57          8.67         9.29 o
  10   5   4         18.19         28.40        10.53 o
  11   5   4         42.18         47.70        11.55 o
  12   5   4         95.20         95.87        14.96 o
  13   5   4          0.97         -1.04        15.06 o
  14   5   4         30.78         32.08        13.60 o
  15   5   4       1236.52       1283.24        43.82 o
  16   5   4        534.28        495.11        25.56 o
  17   5   4          0.04         23.27        14.10 o
  18   5   4         87.38        100.19        16.64 o
   0   6   4         19.31         15.48        17.08 o
   1   6   4         46.38         48.29        22.69 o
   2   6   4        208.72        212.42        39.45 o
   3   6   4        409.86        439.83        26.13 o
   4   6   4        124.75        108.95        15.04 o
   5   6   4          0.34         -4.20         9.52 o
   6   6   4         68.05         62.37        11.80 o
   7   6   4        101.80        117.18        14.91 o
   8   6   4        210.11        204.15        18.78 o
   9   6   4        151.28        142.29        20.16 o
  10   6   4         89.57        106.95        14.07 o
  11   6   4        453.66        478.81        22.89 o
  12   6   4         82.02         68.96        12.94 o
  13   6   4        146.76        133.67        15.28 o
  14   6   4         77.72         95.84        12.22 o
  15   6   4        628.77        619.85        23.83 o
   1   7   4         16.74         30.62        12.33 o
   2   7   4          0.14         11.80        12.92 o
   3   7   4          8.04         15.16        12.06 o
   4   7   4          0.73          8.24        14.21 o
   5   7   4        137.92        125.55        11.79 o
   6   7   4         71.68         79.66        11.08 o
   7   7   4          4.53          9.46         9.10 o
   8   7   4        111.27        116.02        11.42 o
   9   7   4          0.14          2.66         6.47 o
  10   7   4          5.28          2.87         5.36 o
   1   0   5       9448.18       9172.44       152.99 o
   2   0   5       1719.26       1711.65        68.43 o
   3   0   5       4448.59       4586.46       163.67 o
   4   0   5        539.98        662.69        66.35 o
   5   0   5       5833.22       6177.76       206.88 o
   6   0   5        274.41        283.34        48.51 o
   7   0   5        447.12        447.16        61.53 o
   8   0   5        634.42        622.70        84.26 o
   9   0   5       1182.55       1117.70       101.31 o
  10   0   5         10.85         18.75        21.92 o
  11   0   5        326.82        353.69        64.21 o
  12   0   5        136.28         85.91        36.70 o
  13   0   5       3372.06       3524.42       104.14 o
  14   0   5         75.63         74.38        22.57 o
  15   0   5        581.24        541.23        40.12 o
  16   0   5         10.35          1.50        10.82 o
  17   0   5         38.08         51.74        14.23 o
  18   0   5         98.90         86.59        16.31 o
  19   0   5        426.40        523.67        53.58 o
  20   0   5         41.84         43.34        21.65 o
  21   0   5        222.03        224.74        32.26 o
  22   0   5          1.34         12.64        14.93 o
  23   0   5          6.79         12.94        11.04 o
   0   1   5         93.28        127.93        20.35 o
   1   1   5       1924.39       1828.03        49.44 o
   2   1   5        564.38        543.21        32.31 o
   3   1   5        823.80        953.24        53.82 o
   4   1   5         75.44        165.58        39.02 o
   5   1   5        874.59        971.18        66.52 o
   6   1   5       1765.27       2113.11       144.51 o
   7   1   5        995.46       1082.03        51.73 o
   8   1   5       2038.13       2288.05        77.64 o
   9   1   5        781.17        786.68        47.85 o
  10   1   5          6.23          2.29        11.06 o
  11   1   5        136.79        164.39        31.29 o
  12   1   5         24.70         12.49         8.48 o
  13   1   5        105.23         98.26        11.07 o
  14   1   5        280.35        279.78        18.74 o
  15   1   5       2175.78       2126.75        49.69 o
  16   1   5        170.61        152.10        21.49 o
  17   1   5       1334.58       1206.80        43.44 o
  18   1   5         50.59         67.31        13.11 o
  19   1   5        462.45        367.81        32.41 o
  20   1   5         11.65         10.17         9.12 o
  21   1   5        233.46        242.56        22.41 o
  22   1   5          2.40         -1.55         8.51 o
   1   2   5         15.04         16.94        10.40 o
   2   2   5        523.77        468.81        30.25 o
   3   2   5        531.18        593.92        41.99 o
   4   2   5        424.17        491.13        39.96 o
   5   2   5        487.48        501.43        41.86 o
   6   2   5          2.58         10.91         9.55 o
   7   2   5         21.74         26.90        10.86 o
   8   2   5        444.93        488.68        38.46 o
   9   2   5        726.03        707.90        61.21 o
  10   2   5        251.06        279.17        43.46 o
  11   2   5        769.08        695.64        38.07 o
  12   2   5         55.24         44.88         9.18 o
  13   2   5       1225.50       1196.59        46.28 o
  14   2   5        266.04        246.72        22.39 o
  15   2   5       3783.42       3702.31       138.43 o
  16   2   5          7.84         10.10        10.90 o
  17   2   5         29.15         27.38         9.76 o
  18   2   5        135.92        121.59        18.20 o
  19   2   5          5.99          0.94         9.28 o
  20   2   5         45.43         47.61        10.00 o
  21   2   5         81.08         75.16        10.37 o
  22   2   5          0.11         -0.75        10.28 o
   0   3   5        394.33        383.99        48.86 o
   1   3   5        945.45        812.41        49.99 o
   2   3   5        122.94         83.12        28.41 o
   3   3   5       1656.55       1509.30       105.70 o
   4   3   5        225.86        230.34        33.94 o
   5   3   5       1844.57       1708.12        89.27 o
   6   3   5        865.94        899.94        68.28 o
   7   3   5         34.65         34.50        18.40 o
   8   3   5        776.67        788.61        68.38 o
   9   3   5        569.18        544.83        26.40 o
  10   3   5          5.18          3.15         8.69 o
  11   3   5        984.46        942.13        35.86 o
  12   3   5          3.97         -4.59         7.59 o
  13   3   5         11.00         -6.71        10.50 o
  14   3   5        180.26        165.93        20.82 o
  15   3   5          0.30        -14.49        14.49 o
  16   3   5        249.78        229.65        24.77 o
  17   3   5        513.93        488.81        26.35 o
  18   3   5         30.65         38.40         9.73 o
  19   3   5         19.39         35.53         9.28 o
  20   3   5          2.13         -3.50        18.25 o
  21   3   5         23.89         19.15         7.37 o
   1   4   5         12.05         29.18        32.37 o
   2   4   5        148.08         70.55        46.91 o
   3   4   5        176.17        157.91        19.69 o
   4   4   5        156.23        155.60        21.34 o
   5   4   5        129.42        103.82        18.79 o
   6   4   5         18.09          7.32        10.12 o
   7   4   5         28.66         22.20        10.98 o
   8   4   5        178.72        163.76        21.36 o
   9   4   5        220.54        217.93        16.67 o
  10   4   5         86.21        100.52        12.75 o
  11   4   5        542.92        517.97        26.47 o
  12   4   5         14.77         30.49        11.72 o
  13   4   5        881.95        870.68        59.78 o
  14   4   5        152.43        157.65        27.41 o
  15   4   5       2697.90       2682.71        99.00 o
  16   4   5          8.66          5.93        16.56 o
  17   4   5         12.19         22.18        11.66 o
  18   4   5         82.00         77.88        12.63 o
  19   4   5         17.84         22.93         8.96 o
   0   5   5          0.08          6.62        15.16 o
   1   5   5        297.02        302.35        23.07 o
   2   5   5         59.56         46.03        12.21 o
   3   5   5        124.48        124.20        17.15 o
   4   5   5          2.07          2.81        11.48 o
   5   5   5        144.70        152.62        14.98 o
   6   5   5        351.88        384.24        22.78 o
   7   5   5        250.04        274.90        28.56 o
   8   5   5        454.93        484.02        32.14 o
   9   5   5        108.60        123.77        15.55 o
  10   5   5          5.26         10.79         9.96 o
  11   5   5         50.76         35.65        14.56 o
  12   5   5          7.41          0.10         7.66 o
  13   5   5         34.27         51.35        24.44 o
  14   5   5        147.38        133.91        22.71 o
  15   5   5        961.14       1002.77        54.11 o
  16   5   5         56.16         62.03        14.89 o
  17   5   5        617.71        588.34        35.96 o
   1   6   5        789.68        797.65        41.64 o
   2   6   5         76.53         36.62        12.63 o
   3   6   5        309.19        263.96        26.10 o
   4   6   5         38.27         27.07        12.92 o
   5   6   5        574.57        575.56        34.50 o
   6   6   5         55.74         42.54         9.95 o
   7   6   5         38.96         34.40        11.32 o
   8   6   5         67.25         81.86        15.43 o
   9   6   5        149.07        170.79        17.34 o
  10   6   5          5.83          8.46         7.88 o
  11   6   5         15.31         21.30         7.54 o
  12   6   5         13.14          9.30         6.61 o
  13   6   5        864.65        886.81        31.51 o
  14   6   5         46.97         41.75        12.83 o
   0   7   5          1.38          1.25        15.55 o
   1   7   5        100.62         97.80        16.76 o
   2   7   5         29.44         22.01        22.63 o
   3   7   5         82.18         79.26        20.56 o
   4   7   5         10.10          9.00        10.09 o
   5   7   5         58.42         52.72        10.99 o
   6   7   5        150.03        163.50        19.09 o
   7   7   5         72.36         71.25        13.01 o
   8   7   5        191.87        169.67        16.36 o
   9   7   5         52.91         57.71        10.67 o
   0   0   6        239.23        208.04        38.89 o
   1   0   6       7799.52       7579.47       155.61 o
   2   0   6       2975.27       2963.87        99.26 o
   3   0   6       4382.06       4222.49       173.14 o
   4   0   6       2893.86       2952.60       149.90 o
   5   0   6         65.34         92.20        30.92 o
   6   0   6        189.28        158.19        41.96 o
   7   0   6       2316.42       2144.72       141.08 o
   8   0   6        848.75        840.79        91.90 o
   9   0   6        275.67        270.08        56.80 o
  10   0   6        146.53        125.55        41.74 o
  11   0   6         36.35         32.43        31.72 o
  12   0   6       1848.21       1835.28       142.30 o
  13   0   6        178.65        182.77        25.90 o
  14   0   6        486.48        503.29        40.73 o
  15   0   6         29.49         15.45        12.29 o
  16   0   6        160.60        156.72        20.42 o
  17   0   6        497.88        472.52        49.58 o
  18   0   6        561.56        615.32        56.03 o
  19   0   6        157.12        128.26        29.33 o
  20   0   6         40.36         55.31        19.64 o
  21   0   6          2.44          3.84        13.68 o
  22   0   6        283.59        315.18        31.61 o
   1   1   6        768.56        679.77        33.65 o
   2   1   6        158.34        130.06        18.44 o
   3   1   6        287.58        286.10        32.94 o
   4   1   6       2124.34       2359.74       125.37 o
   5   1   6         17.71         13.40        11.88 o
   6   1   6       9173.79      10097.83       558.53 o
   7   1   6       2147.26       2014.31        97.12 o
   8   1   6       2232.69       2311.09        83.40 o
   9   1   6        317.23        280.05        31.10 o
  10   1   6          1.98         -6.44        15.04 o
  11   1   6         14.96         10.02        10.11 o
  12   1   6        278.63        283.73        22.90 o
  13   1   6        134.08        127.46        17.10 o
  14   1   6        221.88        220.79        19.69 o
  15   1   6         44.10         26.93        21.89 o
  16   1   6         18.34         14.05        11.64 o
  17   1   6        569.61        505.70        28.22 o
  18   1   6        139.88        133.95        16.21 o
  19   1   6        161.39        141.19        15.46 o
  20   1   6         89.71         90.70        16.29 o
  21   1   6         25.91         35.82        11.45 o
  22   1   6          1.24          0.71         8.10 o
   0   2   6        319.15        318.83        49.23 o
   1   2   6       1509.56       1514.79        74.29 o
   2   2   6         16.20          6.60         8.59 o
   3   2   6         66.47         69.61        17.95 o
   4   2   6        480.87        526.14        45.24 o
   5   2   6          6.69          6.53        11.59 o
   6   2   6        175.84        170.12        28.16 o
   7   2   6        304.65        292.39        31.77 o
   8   2   6        383.45        404.44        37.65 o
   9   2   6        607.24        578.34        59.05 o
  10   2   6         95.97         93.26        13.78 o
  11   2   6        659.82        603.78        25.90 o
  12   2   6       2147.82       2076.45        49.84 o
  13   2   6       1001.26        966.70        33.92 o
  14   2   6          7.99          1.53        13.78 o
  15   2   6        109.14         99.74        18.05 o
  16   2   6        627.29        663.13        39.05 o
  17   2   6         94.23         91.34        16.78 o
  18   2   6          8.32          5.12         9.24 o
  19   2   6          4.01         -2.22         8.69 o
  20   2   6         21.00         16.93         7.78 o
  21   2   6        133.17        160.94        15.95 o
   1   3   6        461.47        363.52        37.91 o
   2   3   6          0.43          4.50        12.87 o
   3   3   6       1585.19       1335.60       106.61 o
   4   3   6       3358.66       3175.60       170.61 o
   5   3   6         12.08         16.14        15.61 o
   6   3   6       2640.95       2816.77       123.86 o
   7   3   6        213.77        246.86        26.10 o
   8   3   6         17.18         38.27        10.83 o
   9   3   6         43.25         45.70        11.46 o
  10   3   6        440.38        450.56        35.35 o
  11   3   6        253.56        285.56        32.07 o
  12   3   6        173.10        174.48        17.32 o
  13   3   6        393.84        407.71        23.93 o
  14   3   6          1.66         -8.83        12.02 o
  15   3   6         80.48         61.60        14.09 o
  16   3   6         64.68         59.49        13.76 o
  17   3   6         20.55         19.63        10.92 o
  18   3   6         52.55         52.89         9.76 o
  19   3   6         22.45         21.71         7.09 o
  20   3   6         96.60         98.24        10.14 o
   0   4   6         65.75         90.67        22.12 o
   1   4   6        737.56        789.37        39.47 o
   2   4   6         51.46         62.21        15.79 o
   3   4   6         31.10         35.87        10.89 o
   4   4   6        226.58        210.11        27.25 o
   5   4   6          6.77          6.02        15.77 o
   6   4   6        105.40         88.56        33.68 o
   7   4   6        169.09        180.62        18.24 o
   8   4   6        212.34        227.30        20.06 o
   9   4   6        280.17        331.27        27.10 o
  10   4   6         84.45         69.76        18.78 o
  11   4   6        354.58        319.20        25.75 o
  12   4   6       1168.42       1311.84        49.59 o
  13   4   6        469.82        508.58        36.16 o
  14   4   6          7.14        -16.02        16.02 o
  15   4   6         49.13         63.93        19.54 o
  16   4   6        381.63        373.67        34.85 o
  17   4   6         19.11         19.16        13.76 o
  18   4   6          3.34         -2.98         9.50 o
  19   4   6          0.08          0.89         8.95 o
   1   5   6        142.09        116.59        17.35 o
   2   5   6         42.64         39.58        12.62 o
   3   5   6        134.79        116.80        18.43 o
   4   5   6        533.31        558.01        56.24 o
   5   5   6          5.86          8.75        14.59 o
   6   5   6       2210.45       2267.01        95.30 o
   7   5   6        517.78        484.33        46.62 o
   8   5   6        633.16        714.54        34.49 o
   9   5   6         59.54         81.33        13.58 o
  10   5   6          3.88         16.17        11.53 o
  11   5   6         23.39         28.28        11.38 o
  12   5   6         46.02         34.67        10.54 o
  13   5   6         25.81         24.98         9.39 o
  14   5   6         75.71         74.05        16.30 o
  15   5   6         35.15         56.60        16.06 o
  16   5   6          1.56          4.20         9.85 o
   0   6   6         92.61         76.67        23.85 o
   1   6   6        944.71        926.59        44.79 o
   2   6   6        178.05        176.96        21.55 o
   3   6   6        405.19        364.16        29.35 o
   4   6   6        348.67        368.50        28.43 o
   5   6   6          0.84         -0.65         9.62 o
   6   6   6         25.38         24.50        11.12 o
   7   6   6        212.08        260.58        24.54 o
   8   6   6        205.76        206.91        26.29 o
   9   6   6          9.14         25.65         8.94 o
  10   6   6         56.48         56.58         9.16 o
  11   6   6          0.16         -5.67         9.98 o
  12   6   6        491.94        517.28        23.08 o
  13   6   6          2.90         24.98        10.67 o
   1   7   6         43.77         52.52        12.40 o
   2   7   6         18.59         11.01        22.57 o
   3   7   6         24.38         26.91        11.01 o
   4   7   6        208.03        245.69        25.81 o
   5   7   6          0.49          8.30        10.29 o
   6   7   6        872.59        810.78        32.94 o
   7   7   6        142.93        141.08        23.27 o
   8   7   6        339.33        336.26        19.35 o
   1   0   7       2754.54       2571.54       100.26 o
   2   0   7        229.06        232.32        46.82 o
   3   0   7          2.08          7.17        17.84 o
   4   0   7        339.87        385.43        60.64 o
   5   0   7        717.31        787.70        87.59 o
   6   0   7       1863.27       1826.41       135.43 o
   7   0   7        442.85        468.00        71.52 o
   8   0   7        515.32        504.63        76.30 o
   9   0   7        898.53        883.39       103.43 o
  10   0   7       5197.99       4883.84       247.81 o
  11   0   7         21.84          9.24        10.31 o
  12   0   7        302.28        289.13        30.74 o
  13   0   7       4372.68       4119.98       113.47 o
  14   0   7       1716.62       1635.61        57.86 o
  15   0   7        954.70        976.38        46.42 o
  16   0   7          7.72         25.80        19.75 o
  17   0   7        153.90        141.19        29.65 o
  18   0   7        190.27        199.29        32.26 o
  19   0   7         39.73         55.35        21.79 o
  20   0   7         85.06         98.31        24.16 o
  21   0   7        388.68        362.45        34.82 o
   0   1   7       1880.88       1741.96        82.98 o
   1   1   7        135.97        130.30        20.12 o
   2   1   7          5.15         -4.09         9.44 o
   3   1   7        188.17        238.29        33.29 o
   4   1   7        320.48        343.65        46.45 o
   5   1   7          6.46          0.51        13.91 o
   6   1   7        579.25        694.54        59.80 o
   7   1   7         25.24          9.35        14.10 o
   8   1   7          0.51          1.31        11.96 o
   9   1   7         49.85         40.28        15.92 o
  10   1   7        667.35        651.05        40.75 o
  11   1   7         48.69         56.37        12.94 o
  12   1   7          9.49          6.94        10.27 o
  13   1   7          4.68         23.41        11.46 o
  14   1   7         97.92         97.17        14.31 o
  15   1   7         26.52         24.43         9.15 o
  16   1   7        576.35        569.03        35.80 o
  17   1   7         13.99          6.96         9.20 o
  18   1   7         36.09         32.47        10.26 o
  19   1   7          0.01          7.27        11.36 o
  20   1   7         59.68         80.51        15.49 o
  21   1   7        158.60        188.76        17.87 o
   1   2   7          0.36          3.09        10.22 o
   2   2   7        188.58        206.53        26.57 o
   3   2   7       1858.76       1908.69        97.80 o
   4   2   7          3.90          3.30        10.23 o
   5   2   7         15.95         18.64        13.90 o
   6   2   7        290.54        264.34        37.44 o
   7   2   7         37.13         30.46        14.73 o
   8   2   7          5.50          3.78        15.05 o
   9   2   7        565.12        572.19        29.32 o
  10   2   7         95.22        111.84        14.12 o
  11   2   7          3.81          0.98         8.37 o
  12   2   7          4.64          1.49         9.80 o
  13   2   7       2335.00       2297.11        55.55 o
  14   2   7         34.27         33.40        11.16 o
  15   2   7        237.31        244.03        25.00 o
  16   2   7         72.49         69.24        15.06 o
  17   2   7         31.81         35.06        11.74 o
  18   2   7         23.64         30.54         8.81 o
  19   2   7        112.97        119.17        13.04 o
  20   2   7         34.30         23.01         9.23 o
   0   3   7       1024.78        862.68        87.80 o
   1   3   7         52.19         40.77        14.71 o
   2   3   7        518.60        493.69        69.46 o
   3   3   7       1125.62        866.46        94.17 o
   4   3   7       1196.20       1076.50        52.69 o
   5   3   7        311.49        334.04        36.88 o
   6   3   7         74.32        137.95        24.95 o
   7   3   7        757.08        781.89        44.07 o
   8   3   7        246.07        294.03        30.18 o
   9   3   7       1363.11       1506.22        54.21 o
  10   3   7        408.40        430.88        26.36 o
  11   3   7        356.09        348.14        26.77 o
  12   3   7        111.00        101.32        18.84 o
  13   3   7        645.88        668.78        35.41 o
  14   3   7        345.06        380.09        22.02 o
  15   3   7        302.87        300.90        24.84 o
  16   3   7         40.66         30.32        10.84 o
  17   3   7        218.73        176.61        31.16 o
  18   3   7        247.09        227.78        15.72 o
  19   3   7          0.99         -1.89         5.50 o
   1   4   7          5.87          4.51        25.50 o
   2   4   7        135.71        167.74        17.99 o
   3   4   7        830.92        891.46        38.03 o
   4   4   7          0.39         -0.49        17.04 o
   5   4   7          1.56        -19.19        19.19 o
   6   4   7        148.53        134.35        40.04 o
   7   4   7          7.25         -2.30        32.06 o
   8   4   7          1.22        -10.11        23.75 o
   9   4   7        473.81        502.42        30.90 o
  10   4   7         55.18         58.30        32.06 o
  11   4   7          4.68        -11.60        23.98 o
  12   4   7          2.59         -9.00        20.91 o
  13   4   7       1378.34       1587.28        50.88 o
  14   4   7         24.66         47.79        10.77 o
  15   4   7        147.81        173.25        24.48 o
  16   4   7         73.34         74.89        16.98 o
  17   4   7         27.24         18.05        10.91 o
  18   4   7         13.83         12.41         8.59 o
   0   5   7        332.33        375.62        43.60 o
   1   5   7         28.99         34.34        13.31 o
   2   5   7          0.03         -4.89        11.22 o
   3   5   7        116.44        109.08        18.16 o
   4   5   7         46.74         57.05        19.36 o
   5   5   7          2.02          8.48        16.59 o
   6   5   7        210.19        240.26        37.14 o
   7   5   7          0.35          4.74        18.07 o
   8   5   7          1.05         24.56        19.19 o
   9   5   7         49.97         50.48        21.80 o
  10   5   7        328.24        360.95        25.50 o
  11   5   7         21.73         19.67        13.19 o
  12   5   7          4.35          1.45         7.92 o
  13   5   7          7.10         10.19        12.83 o
  14   5   7         29.95         19.21        11.33 o
  15   5   7          7.31          9.38         9.56 o
   1   6   7        331.18        351.94        27.64 o
   2   6   7          3.34          1.25        11.12 o
   3   6   7         17.02          6.37        11.69 o
   4   6   7         23.36        187.98       145.58 o
   5   6   7         99.68        102.88        15.85 o
   6   6   7        208.70        205.34        22.09 o
   7   6   7         63.14         79.07        14.63 o
   8   6   7        107.37        111.58        15.99 o
   9   6   7        197.30        190.83        26.82 o
  10   6   7        927.86        971.91        52.29 o
  11   6   7          1.90          9.96        10.39 o
  12   6   7         57.96         51.23        12.28 o
   0   7   7        134.02        124.65        23.21 o
   1   7   7          3.41          8.19         8.93 o
   2   7   7          2.41          7.98        10.60 o
   3   7   7         51.78         63.95        12.28 o
   4   7   7         19.25         22.58         8.54 o
   5   7   7          0.69         13.35         8.52 o
   6   7   7        114.82        110.28        12.46 o
   0   0   8       1301.45       1449.63       116.31 o
   1   0   8        421.63        412.00        45.27 o
   2   0   8        650.16        651.43        80.94 o
   3   0   8        339.96        316.38        60.47 o
   4   0   8         58.40         55.82        29.34 o
   5   0   8       1891.41       1871.60       144.17 o
   6   0   8        819.98        778.54        96.33 o
   7   0   8        186.79        143.44        47.03 o
   8   0   8        266.18        241.87        57.11 o
   9   0   8         12.11          6.80         9.68 o
  10   0   8         70.39         56.79        14.23 o
  11   0   8        359.59        326.54        31.36 o
  12   0   8        631.72        553.41        94.41 o
  13   0   8        583.74        528.60        66.28 o
  14   0   8        846.38        727.85        65.54 o
  15   0   8       2699.96       2712.03       113.46 o
  16   0   8         56.98         56.19        15.09 o
  17   0   8          6.93         14.67        16.84 o
  18   0   8        238.51        257.47        34.68 o
  19   0   8        176.35        205.88        29.48 o
  20   0   8          0.00         -7.90        11.94 o
  21   0   8        614.87        718.21        43.11 o
   1   1   8        617.53        457.71        38.94 o
   2   1   8        558.21        500.77        50.46 o
   3   1   8        284.28        262.76        37.94 o
   4   1   8        190.20        170.42        32.16 o
   5   1   8         28.52          6.35        14.22 o
   6   1   8          9.67         17.15        15.49 o
   7   1   8        499.97        500.56        41.08 o
   8   1   8       2757.60       2694.17        78.75 o
   9   1   8         35.72         61.27        22.21 o
  10   1   8        241.96        212.84        21.02 o
  11   1   8          2.80         13.32        10.01 o
  12   1   8          4.81         -1.86         9.69 o
  13   1   8          5.48         13.31        26.40 o
  14   1   8         57.36         56.27        12.34 o
  15   1   8        921.64        934.79        35.42 o
  16   1   8        506.63        572.13        24.36 o
  17   1   8          2.76          7.80        10.78 o
  18   1   8        207.24        219.29        22.79 o
  19   1   8        144.06        175.02        19.65 o
  20   1   8         15.85         16.97        14.71 o
   0   2   8        546.45        505.86        72.12 o
   1   2   8       3701.71       3290.51       129.75 o
   2   2   8        921.10        764.40        90.90 o
   3   2   8         22.93         10.64        13.00 o
   4   2   8          4.51          3.53        12.12 o
   5   2   8         76.76         51.90        15.72 o
   6   2   8         23.69         20.42         8.10 o
   7   2   8          3.29          9.33         8.08 o
   8   2   8        336.77        341.78        28.99 o
   9   2   8        952.15        903.02        50.02 o
  10   2   8         58.58         54.76        19.97 o
  11   2   8        174.01        144.82        15.11 o
  12   2   8        500.54        484.77        31.26 o
  13   2   8        214.55        212.70        24.16 o
  14   2   8         86.13         99.51        14.08 o
  15   2   8        324.98        353.04        21.62 o
  16   2   8         64.89         53.79        12.96 o
  17   2   8         32.79         18.57         9.32 o
  18   2   8         63.12         63.25        10.59 o
  19   2   8         59.62         74.22        13.55 o
  20   2   8          3.67          1.91         7.18 o
   1   3   8        182.81        164.70        23.90 o
   2   3   8        412.82        457.90        28.92 o
   3   3   8         13.76         28.62        16.06 o
   4   3   8        211.22        212.94        43.44 o
   5   3   8       1401.93       1377.93        58.11 o
   6   3   8          9.45         35.04        21.52 o
   7   3   8       1135.99       1203.24        87.17 o
   8   3   8         26.77         50.53        19.27 o
   9   3   8       1236.80       1349.07        63.24 o
  10   3   8        336.09        376.48        44.36 o
  11   3   8        782.31        860.37        40.26 o
  12   3   8        812.39        846.97        39.61 o
  13   3   8         81.44         79.99        14.59 o
  14   3   8         98.69         94.34        20.91 o
  15   3   8         11.54          4.60         8.71 o
  16   3   8         26.65         13.73        10.80 o
  17   3   8          8.14          2.48        10.41 o
  18   3   8        130.44        126.77        13.52 o
  19   3   8        507.36        556.61        35.65 o
   0   4   8        223.94        220.69        32.69 o
   1   4   8       1989.54       2107.28        65.02 o
   2   4   8        417.90        448.62        53.28 o
   3   4   8         22.42         22.68        14.53 o
   4   4   8          1.34        -15.46        22.42 o
   5   4   8         41.78          1.34        18.38 o
   6   4   8          5.35        -22.03        23.38 o
   7   4   8         19.30        -16.31        21.50 o
   8   4   8        171.45        196.45        30.53 o
   9   4   8        507.62        517.23        48.01 o
  10   4   8         54.13         41.42        19.09 o
  11   4   8         74.81         69.98        22.36 o
  12   4   8        441.17        459.04        27.74 o
  13   4   8        147.68        150.20        16.62 o
  14   4   8         62.49         64.56        11.49 o
  15   4   8        333.10        355.62        22.65 o
  16   4   8         85.49         70.14        14.33 o
  17   4   8         39.30         37.54        15.61 o
   1   5   8        208.95        232.23        25.22 o
   2   5   8        187.21        192.21        22.65 o
   3   5   8         93.10        108.05        18.87 o
   4   5   8         56.43         49.17        13.85 o
   5   5   8          1.86         -1.45        17.76 o
   6   5   8          5.82          4.23        18.32 o
   7   5   8        232.42        245.39        36.30 o
   8   5   8        893.36       1052.64        66.06 o
   9   5   8         12.07          0.62        16.24 o
  10   5   8        157.25        164.52        26.29 o
  11   5   8         17.28          2.60        13.62 o
  12   5   8          0.14        -14.00        14.00 o
  13   5   8          4.32          8.01        10.12 o
  14   5   8         24.52         17.74         8.42 o
   0   6   8        246.50        315.39        37.55 o
   1   6   8        168.93        200.97        22.10 o
   2   6   8         50.30         33.87        12.10 o
   3   6   8         40.83         28.76        10.79 o
   4   6   8          6.78          3.12         9.26 o
   5   6   8        240.61        276.33        22.93 o
   6   6   8        130.99        157.94        27.69 o
   7   6   8         48.90         43.07        18.00 o
   8   6   8         81.07         78.84        18.94 o
   9   6   8         14.03         17.19        13.29 o
  10   6   8         31.02         54.78        16.11 o
  11   6   8         17.74         -1.61        10.11 o
   1   7   8         65.18         80.84        11.84 o
   2   7   8         62.97         62.79         8.36 o
   1   0   9        340.21        342.35        64.30 o
   2   0   9        516.81        523.52        78.33 o
   3   0   9        838.83        754.10        95.19 o
   4   0   9        210.05        155.57        48.55 o
   5   0   9        126.70        153.75        22.13 o
   6   0   9         65.24         73.28        17.21 o
   7   0   9       1145.10       1057.22        92.74 o
   8   0   9         78.89         71.02        17.04 o
   9   0   9        115.62        123.70        19.83 o
  10   0   9        980.59        868.99       114.22 o
  11   0   9        279.35        255.06        63.39 o
  12   0   9         30.20         58.74        42.70 o
  13   0   9       1480.51       1176.46        92.86 o
  14   0   9          0.72         26.95        32.82 o
  15   0   9        473.05        481.17        50.25 o
  16   0   9        104.50        117.28        17.59 o
  17   0   9         41.22         39.60        18.23 o
  18   0   9          5.12         21.43        16.87 o
  19   0   9          5.94          8.22        12.00 o
  20   0   9         29.43         35.98        13.33 o
   0   1   9        429.46        393.91        67.62 o
   1   1   9        100.90         88.67        20.47 o
   2   1   9       1253.81       1026.79        77.43 o
   3   1   9        304.05        277.38        48.29 o
   4   1   9        256.63        255.22        22.15 o
   5   1   9        907.33        810.46        30.17 o
   6   1   9         63.30         74.91        10.68 o
   7   1   9         29.80         33.82        16.98 o
   8   1   9        154.23        131.40        17.82 o
   9   1   9        240.93        229.04        21.45 o
  10   1   9        309.37        275.68        33.71 o
  11   1   9         75.12         95.88        18.11 o
  12   1   9        228.35        248.02        25.65 o
  13   1   9         68.13         56.10        11.92 o
  14   1   9         69.94         82.22        16.90 o
  15   1   9        117.01        101.37        15.40 o
  16   1   9          2.37         34.39        11.39 o
  17   1   9        115.00        147.37        15.33 o
  18   1   9        123.66        164.58        18.40 o
  19   1   9        314.39        375.98        23.94 o
   1   2   9          7.54          4.19         6.80 o
   2   2   9        666.55        636.20        27.19 o
   3   2   9        145.55        142.92        14.38 o
   4   2   9        191.78        139.73        13.35 o
   5   2   9          2.14          6.90         8.78 o
   6   2   9         38.19         22.31        10.79 o
   7   2   9         77.49         68.67        14.88 o
   8   2   9        917.89        910.16        38.30 o
   9   2   9       1324.07       1193.42        66.15 o
  10   2   9        188.30        111.88        28.50 o
  11   2   9       1802.04       1600.56        82.87 o
  12   2   9       1380.59       1361.51       126.85 o
  13   2   9         91.72         81.21        16.37 o
  14   2   9        151.32        148.06        15.20 o
  15   2   9        171.85        180.19        15.21 o
  16   2   9         37.33         26.42        10.01 o
  17   2   9         77.72        129.69        66.57 o
  18   2   9         57.22         71.24        21.45 o
  19   2   9         90.59        100.14        12.75 o
   0   3   9          0.06         15.72        18.53 o
   1   3   9        487.68        473.54        28.44 o
   2   3   9        169.19        169.15        17.55 o
   3   3   9        503.37        479.81        68.71 o
   4   3   9          4.36         12.55        17.53 o
   5   3   9        202.95        253.97        29.57 o
   6   3   9        240.55        252.40        36.72 o
   7   3   9        408.35        486.61        48.80 o
   8   3   9        207.22        255.67        40.31 o
   9   3   9        496.07        575.02        52.04 o
  10   3   9        240.46        284.49        40.07 o
  11   3   9          0.25         12.43        19.36 o
  12   3   9        113.62        124.18        26.45 o
  13   3   9        747.31        769.99        34.89 o
  14   3   9         68.07         79.64        12.66 o
  15   3   9        257.35        254.07        25.41 o
  16   3   9         23.95          8.73         9.67 o
  17   3   9        104.68         99.89        19.04 o
   1   4   9         19.40         16.27        32.49 o
   2   4   9        404.75        383.25        29.83 o
   3   4   9         44.85         51.21        18.14 o
   4   4   9        117.29         84.57        23.78 o
   5   4   9          1.47        -14.07        22.91 o
   6   4   9         23.25         28.35        19.58 o
   7   4   9         10.43         -7.81        25.61 o
   8   4   9        601.96        640.66        53.84 o
   9   4   9        846.74        849.82        59.90 o
  10   4   9        158.00        130.05        27.72 o
  11   4   9       1080.80       1128.24        62.28 o
  12   4   9        965.80        976.95        56.55 o
  13   4   9         50.49         77.41        18.87 o
  14   4   9         74.20         60.86        15.20 o
  15   4   9        104.66        108.19        15.75 o
  16   4   9         20.42         28.07        11.69 o
   0   5   9        153.07        158.07        29.94 o
   1   5   9         36.08         41.02        13.02 o
   2   5   9        292.88        310.54        55.46 o
   3   5   9         76.33         56.56        14.12 o
   4   5   9         60.00         58.06        22.18 o
   5   5   9        301.12        335.15        39.97 o
   6   5   9         23.19         30.42        21.91 o
   7   5   9         12.03         41.26        20.72 o
   8   5   9         26.72         18.88        17.91 o
   9   5   9         78.49         89.45        24.11 o
  10   5   9        182.34        204.94        28.44 o
  11   5   9         44.68        128.35        26.92 o
  12   5   9         72.02         65.74        14.99 o
  13   5   9         19.08         21.11        11.07 o
   1   6   9         57.95         54.39        11.75 o
   2   6   9        155.09        170.37        19.04 o
   3   6   9         89.63         93.81        13.45 o
   4   6   9         28.85         47.98        19.40 o
   5   6   9         37.77         47.11        17.44 o
   6   6   9          2.46          4.38        13.06 o
   7   6   9        208.59        209.96        26.68 o
   8   6   9          0.74          1.21        10.97 o
   9   6   9         71.55         69.11        16.01 o
   0   0  10       5147.85       5685.70       140.23 o
   1   0  10        206.93        197.97        19.33 o
   2   0  10        345.89        325.47        23.39 o
   3   0  10        607.36        605.02        31.41 o
   4   0  10       2571.62       2508.00        62.76 o
   5   0  10         10.30          7.15         7.85 o
   6   0  10        162.33        147.15        16.55 o
   7   0  10        330.82        328.93        32.88 o
   8   0  10        132.08        125.03        21.64 o
   9   0  10        722.83        562.34        41.07 o
  10   0  10         11.90         29.32        40.20 o
  11   0  10        956.25        735.88        84.37 o
  12   0  10        170.66        166.68        44.77 o
  13   0  10         24.42         32.38        33.93 o
  14   0  10         44.14         27.88        27.20 o
  15   0  10         16.51         12.53        11.89 o
  16   0  10        177.46        172.13        19.30 o
  17   0  10         36.85         39.42        12.42 o
  18   0  10          0.31          9.17        13.90 o
   1   1  10         60.47         50.73        11.14 o
   2   1  10        183.43        176.24        15.14 o
   3   1  10        429.10        393.81        19.35 o
   4   1  10        676.79        649.04        24.30 o
   5   1  10        666.87        625.16        24.05 o
   6   1  10         66.40         68.54        11.41 o
   7   1  10       1897.49       1591.80        43.22 o
   8   1  10          9.54         10.00         9.57 o
   9   1  10        403.70        334.22        23.00 o
  10   1  10         56.99         56.79        15.28 o
  11   1  10          7.78         -3.05        17.60 o
  12   1  10         13.29         24.50        25.75 o
  13   1  10         14.73         25.66        17.22 o
  14   1  10        289.84        255.78        24.03 o
  15   1  10          9.68        -10.74        10.93 o
  16   1  10         60.14         80.86        13.46 o
  17   1  10        140.96        139.93        11.12 o
  18   1  10         74.12        117.06        14.33 o
   0   2  10         26.54         24.82        11.21 o
   1   2  10          2.82         -2.07         8.54 o
   2   2  10        279.49        234.34        17.15 o
   3   2  10        302.99        250.74        18.52 o
   4   2  10         66.06         50.54        10.08 o
   5   2  10        101.99         81.27        11.69 o
   6   2  10         96.90         69.01        14.66 o
   7   2  10        200.10        195.21        20.75 o
   8   2  10         64.79         50.99        26.10 o
   9   2  10       1093.43        916.65        76.08 o
  10   2  10         46.76         10.28        25.76 o
  11   2  10       1342.67       1167.64        70.26 o
  12   2  10        711.30        712.85        56.43 o
  13   2  10          8.09         56.36        25.06 o
  14   2  10          9.03         20.78        17.82 o
  15   2  10        149.28        159.31        20.37 o
  16   2  10        291.40        313.07        18.13 o
  17   2  10         56.53         61.69         9.23 o
  18   2  10          5.51         12.75        11.18 o
   1   3  10          0.23          3.47        12.14 o
   2   3  10         41.82         52.43        23.45 o
   3   3  10        263.34        292.42        39.17 o
   4   3  10        478.84        534.90        50.11 o
   5   3  10        144.18        179.34        36.05 o
   6   3  10       1487.93       1549.18        83.29 o
   7   3  10       1679.93       1585.76        83.06 o
   8   3  10         22.58         53.59        28.89 o
   9   3  10        637.98        737.70        58.26 o
  10   3  10       1597.94       1701.27        81.32 o
  11   3  10         15.34         21.51        19.79 o
  12   3  10         12.50         23.68        16.18 o
  13   3  10         49.36         43.11        16.75 o
  14   3  10        224.59        243.01        26.64 o
  15   3  10         73.25         73.99        16.06 o
  16   3  10         40.48         51.92        10.23 o
   0   4  10         12.39          0.35        15.45 o
   1   4  10         14.04          4.01        22.64 o
   2   4  10        197.72        213.63        22.44 o
   3   4  10        221.84        254.02        34.06 o
   4   4  10         24.33         14.71        22.70 o
   5   4  10         42.59          1.11        22.97 o
   6   4  10         95.18        107.09        25.97 o
   7   4  10        168.92        167.49        29.52 o
   8   4  10         37.01         19.57        22.08 o
   9   4  10        666.13        664.04        50.14 o
  10   4  10          6.79        -22.66        22.66 o
  11   4  10        790.36        808.34        50.97 o
  12   4  10        524.31        531.81        39.39 o
  13   4  10         14.02          8.61         9.91 o
  14   4  10         25.61         32.82        12.11 o
   1   5  10         48.89         25.61        21.33 o
   2   5  10         56.09         54.20        22.10 o
   3   5  10        220.26        303.48        36.20 o
   4   5  10        223.37        267.39        35.15 o
   5   5  10        321.65        422.00        40.64 o
   6   5  10          2.40         20.42        18.55 o
   7   5  10        873.48       1132.01        62.43 o
   8   5  10          7.27          0.25        14.33 o
   9   5  10        150.58        191.12        26.99 o
  10   5  10          4.15         11.08        13.90 o
  11   5  10          5.04         15.81        10.92 o
   0   6  10        772.08        976.83        49.40 o
   1   6  10         55.87         25.59         8.61 o
   2   6  10         82.42         96.84        12.25 o
   3   6  10        188.44        209.03        26.30 o
   4   6  10        474.88        566.72        40.29 o
   5   6  10          0.79          0.92        11.11 o
   6   6  10         40.50         44.91        15.17 o
   1   0  11       1134.41       1120.96        47.43 o
   2   0  11       3990.03       3856.02        81.02 o
   3   0  11        606.60        542.43        28.67 o
   4   0  11        923.05        830.57        35.05 o
   5   0  11          0.39          2.65         7.79 o
   6   0  11          1.17          9.61         8.68 o
   7   0  11         75.47        108.75        35.68 o
   8   0  11        865.15        745.96        44.76 o
   9   0  11       2819.77       2405.68        75.82 o
  10   0  11         35.79         35.12        16.26 o
  11   0  11        412.63        480.70        67.76 o
  12   0  11       1184.27       1120.67        84.43 o
  13   0  11        141.01        172.17        37.86 o
  14   0  11         14.63         34.48        23.18 o
  15   0  11          0.12          8.46        11.76 o
  16   0  11          9.36         16.26        11.27 o
  17   0  11        170.86        185.74        20.15 o
   0   1  11          2.32          2.90         8.86 o
   1   1  11         65.48         57.50         9.39 o
   2   1  11        393.87        358.61        19.47 o
   3   1  11        359.49        341.43        24.52 o
   4   1  11          1.77          4.99         6.11 o
   5   1  11          5.31         25.33         9.22 o
   6   1  11         54.89         63.61         9.36 o
   7   1  11         44.11         52.08        10.37 o
   8   1  11        267.67        259.70        21.47 o
   9   1  11       1090.41        848.73        34.40 o
  10   1  11         20.39         14.54         7.72 o
  11   1  11         14.01          9.92        10.46 o
  12   1  11         59.16         50.68        19.70 o
  13   1  11         38.53         17.51        17.76 o
  14   1  11         30.94         19.14        14.97 o
  15   1  11         47.20         73.45        12.79 o
  16   1  11         89.97         87.44        12.44 o
  17   1  11          1.92          5.56         4.98 o
   1   2  11        841.24        827.15        34.25 o
   2   2  11       3209.59       3064.63        64.77 o
   3   2  11       1065.21       1019.34        37.89 o
   4   2  11         18.68         19.95         8.25 o
   5   2  11        153.17        148.61        19.10 o
   6   2  11          3.50        -12.94        22.49 o
   7   2  11         48.04         19.84        29.38 o
   8   2  11        361.95        286.46        23.89 o
   9   2  11       1225.15       1114.01        70.57 o
  10   2  11          2.21         14.96        32.25 o
  11   2  11         37.96         60.33        25.87 o
  12   2  11         31.01         67.08        25.02 o
  13   2  11          0.28         26.49        20.19 o
  14   2  11         58.17        113.04        19.68 o
  15   2  11         32.04         43.89        12.24 o
  16   2  11        271.90        280.55        24.65 o
   0   3  11          6.05          6.91        16.16 o
   1   3  11         96.42         88.05        15.49 o
   2   3  11       3945.56       3820.21       123.44 o
   3   3  11        983.99        990.64        65.53 o
   4   3  11          8.28         27.19        24.12 o
   5   3  11         41.54         47.46        23.50 o
   6   3  11        398.72        450.63        46.50 o
   7   3  11          4.12         27.11        24.50 o
   8   3  11        124.94        142.26        29.44 o
   9   3  11        850.92        870.53        59.11 o
  10   3  11          9.07         22.90        20.17 o
  11   3  11         15.51         20.63        12.65 o
  12   3  11         46.25         42.59        10.33 o
  13   3  11          2.09        -14.55        14.90 o
  14   3  11        182.55        181.63        21.15 o
  15   3  11          1.68         16.53         8.16 o
   1   4  11        644.97        657.03        35.40 o
   2   4  11       2000.14       2285.93        92.73 o
   3   4  11        834.25        863.46        57.78 o
   4   4  11          5.96        -18.87        22.15 o
   5   4  11         89.01         45.35        19.43 o
   6   4  11          8.16        -27.94        27.94 o
   7   4  11         52.44         18.50        18.59 o
   8   4  11        200.68        187.72        26.42 o
   9   4  11        837.50        926.16        53.90 o
  10   4  11          0.79        -12.07        13.73 o
  11   4  11         21.69         17.26        15.07 o
  12   4  11          3.54         14.67         6.89 o
  13   4  11          0.05         12.40         9.76 o
   0   5  11          0.53          4.62        13.18 o
   1   5  11          8.15          4.86         8.55 o
   2   5  11        201.57        241.19        30.73 o
   3   5  11        208.51        232.44        30.10 o
   4   5  11          0.23         -7.16        14.39 o
   5   5  11          2.85          4.43        13.88 o
   6   5  11         19.02         13.82        15.43 o
   7   5  11          7.90         -1.06        13.00 o
   8   5  11        108.35        118.62        20.48 o
   9   5  11        513.53        579.78        37.11 o
   0   0  12       4799.07       4786.07       140.23 o
   1   0  12       1185.12       1122.28        62.82 o
   2   0  12         58.03         54.50        12.31 o
   3   0  12         13.62         30.15        11.74 o
   4   0  12        757.33        741.91        34.75 o
   5   0  12        259.93        305.02        23.62 o
   6   0  12        555.16        557.05        29.90 o
   7   0  12        287.36        299.39        30.41 o
   8   0  12         39.05         70.89        38.01 o
   9   0  12        756.21        653.40        39.84 o
  10   0  12        250.89        186.36        23.90 o
  11   0  12         11.39         27.25        28.51 o
  12   0  12         34.93         45.96        30.64 o
  13   0  12          1.62          1.96        10.17 o
  14   0  12          3.47         -8.86         9.38 o
  15   0  12        175.93        189.96        17.67 o
  16   0  12        337.09        377.91        31.10 o
   1   1  12          3.80          3.68         6.96 o
   2   1  12         48.51         38.93         8.49 o
   3   1  12          1.73          4.26         6.60 o
   4   1  12        286.07        274.21        16.29 o
   5   1  12        826.12        769.17        27.72 o
   6   1  12        371.82        339.26        17.20 o
   7   1  12        156.48        178.44        18.17 o
   8   1  12         24.62         23.53         9.27 o
   9   1  12        547.79        547.37        25.01 o
  10   1  12         72.40         58.78        12.03 o
  11   1  12        162.76        163.65        16.62 o
  12   1  12         55.23         41.09        19.51 o
  13   1  12         55.45         58.83        17.75 o
  14   1  12         76.03        105.84        21.24 o
  15   1  12        184.87        207.98        18.61 o
   0   2  12       8513.11       7967.99       125.58 o
   1   2  12          9.65         14.27         7.79 o
   2   2  12        249.29        277.27        20.55 o
   3   2  12        287.52        241.77        19.25 o
   4   2  12         18.52          8.37         8.66 o
   5   2  12         82.08         84.68        12.59 o
   6   2  12         57.13         72.50        44.20 o
   7   2  12        160.04        161.31        19.36 o
   8   2  12          8.55         47.02        44.83 o
   9   2  12        255.45        253.27        27.63 o
  10   2  12        248.62        259.97        41.82 o
  11   2  12         59.95         72.81        13.33 o
  12   2  12          2.43         14.36        15.91 o
  13   2  12         34.74         57.97        16.44 o
  14   2  12         90.40        126.21        16.29 o
  15   2  12         20.17         10.79         8.29 o
   1   3  12        190.64        166.43        26.30 o
   2   3  12        155.05        153.60        26.79 o
   3   3  12         21.01         36.77        20.13 o
   4   3  12          5.35         -0.72         9.01 o
   5   3  12          7.65          3.72         9.46 o
   6   3  12          0.13          6.06        17.26 o
   7   3  12         29.68         35.97        21.23 o
   8   3  12        172.91        202.95        30.85 o
   9   3  12          1.98          1.44         8.28 o
  10   3  12        104.06        120.55        14.74 o
  11   3  12         69.93         74.58        11.10 o
  12   3  12         72.15         37.32        13.89 o
  13   3  12         32.47         38.77        38.65 o
   0   4  12       5337.77       6298.29       133.43 o
   1   4  12          8.87         15.74        15.06 o
   2   4  12        140.00        178.21        27.63 o
   3   4  12        172.87        194.78        29.28 o
   4   4  12         42.69         71.09        12.95 o
   5   4  12         72.91         86.87        20.88 o
   6   4  12         41.73         47.47        17.11 o
   7   4  12        144.09        224.97        27.85 o
   8   4  12          0.36         23.38        15.86 o
   9   4  12        122.51        155.60        22.68 o
  10   4  12        131.45        132.31        13.29 o
   1   5  12          7.98         13.35        11.17 o
   2   5  12         18.37         21.10        12.87 o
   3   5  12          0.23         16.40         6.78 o
   4   5  12         85.17         86.44        18.14 o
   5   5  12        340.03        391.82        31.62 o
   6   5  12        153.63        173.58        22.10 o
   1   0  13         57.41         66.68        11.75 o
   2   0  13        661.07        565.63        42.23 o
   3   0  13        711.29        714.93        32.50 o
   4   0  13         73.49         64.58        12.65 o
   5   0  13         25.71         24.17         8.99 o
   6   0  13        144.02        158.99        21.16 o
   7   0  13        112.62        119.68        19.84 o
   8   0  13          0.59          6.00        19.47 o
   9   0  13         73.23        110.32        17.08 o
  10   0  13        258.45        221.93        23.56 o
  11   0  13         49.92         39.33        24.52 o
  12   0  13        190.56        146.19        16.66 o
  13   0  13         60.81         58.07        23.31 o
  14   0  13        303.55        415.36        54.35 o
   0   1  13        341.46        349.04        28.50 o
   1   1  13          1.05          7.02         6.49 o
   2   1  13          4.57          3.11         7.77 o
   3   1  13        689.65        656.21        21.96 o
   4   1  13        968.19        922.66        25.83 o
   5   1  13          8.70         10.36         6.26 o
   6   1  13          0.28          1.36         9.14 o
   7   1  13         10.55         -1.64         7.40 o
   8   1  13        399.78        346.85        19.14 o
   9   1  13         36.09          6.91        10.37 o
  10   1  13          5.32          2.76         5.87 o
  11   1  13         10.60         11.84         8.81 o
  12   1  13          0.50         39.04        22.43 o
  13   1  13          8.71         12.79        40.37 o
  14   1  13          9.02         11.21         7.45 o
   1   2  13         18.05         17.29         6.86 o
   2   2  13        154.80        146.74        13.59 o
   3   2  13         35.92         21.80         8.08 o
   4   2  13         53.11         49.18        10.54 o
   5   2  13         36.56         41.45         8.92 o
   6   2  13        272.23        313.33        26.60 o
   7   2  13         76.33        115.21        26.01 o
   8   2  13          0.22         15.23        19.28 o
   9   2  13          7.50         25.49        25.14 o
  10   2  13        230.06        353.69        34.05 o
  11   2  13         13.88         19.31         9.68 o
  12   2  13        143.34        139.96        17.62 o
  13   2  13         36.65         37.28        18.89 o
   0   3  13        275.23        301.14        34.92 o
   1   3  13        141.43        148.57        14.00 o
   2   3  13          1.85         -1.18         9.50 o
   3   3  13         34.17         26.94         8.54 o
   4   3  13          0.83         -5.05         7.56 o
   5   3  13          5.55         11.36        14.70 o
   6   3  13          0.11         -5.36         9.50 o
   7   3  13        332.69        309.79        22.01 o
   8   3  13         75.93         39.38        21.78 o
   9   3  13        200.50        172.23        17.64 o
  10   3  13          0.76          3.79         7.24 o
  11   3  13         29.83         27.63         8.57 o
   1   4  13         21.38         24.35         6.86 o
   2   4  13        122.44        129.74        13.82 o
   3   4  13         30.08         54.08         9.69 o
   4   4  13         25.93         38.91        14.91 o
   5   4  13         14.18         27.75         9.51 o
   6   4  13        165.29        171.40        28.62 o
   7   4  13         37.24         36.16         8.86 o
   0   0  14          0.50         -2.29        12.81 o
   1   0  14        163.36        135.03        17.61 o
   2   0  14        399.04        399.84        22.75 o
   3   0  14          4.22         -2.29        10.97 o
   4   0  14          0.01         -6.96         8.45 o
   5   0  14         89.40         86.71        11.76 o
   6   0  14        319.27        343.66        20.03 o
   7   0  14          9.42         -3.86         9.87 o
   8   0  14         48.51         52.14        12.04 o
   9   0  14        102.07        101.21        19.87 o
  10   0  14          0.00         -3.52        17.30 o
  11   0  14         14.99        -10.01        20.42 o
  12   0  14        345.13        345.54        29.90 o
   1   1  14          0.01          4.39         5.98 o
   2   1  14          0.48          0.64         6.00 o
   3   1  14        173.75        181.99        11.44 o
   4   1  14         10.48         18.75         5.86 o
   5   1  14          2.68          4.24         9.16 o
   6   1  14         64.60         90.11        12.38 o
   7   1  14        203.99        223.85        19.29 o
   8   1  14         75.18        114.86        17.80 o
   9   1  14          5.65         18.50        19.04 o
  10   1  14         14.26         23.60        16.03 o
  11   1  14          2.65         12.39        35.42 o
   0   2  14         68.60         89.53        21.29 o
   1   2  14        181.01        155.69        23.55 o
   2   2  14        153.77        180.70        13.72 o
   3   2  14         77.02         99.20        11.86 o
   4   2  14         32.76         38.54        11.59 o
   5   2  14          1.11          6.28         6.51 o
   6   2  14          2.39         12.79        15.16 o
   7   2  14        126.13        162.66        22.18 o
   8   2  14         49.37         61.31        11.20 o
   9   2  14         13.44          9.36         7.50 o
  10   2  14          0.00          0.44         5.65 o
   1   3  14        200.88        190.89        25.54 o
   2   3  14          4.26         -0.08         7.01 o
   3   3  14         12.09         23.86         8.39 o
   4   3  14        192.26        203.94        12.06 o
   5   3  14         26.95         25.97         8.92 o
   6   3  14        180.90        208.36        15.77 o
   7   3  14        504.66        556.48        21.90 o
   8   3  14        989.91       1106.56        39.28 o
   0   4  14         53.95         69.43        12.69 o
   1   4  14        142.39        137.57        12.23 o
   1   0  15        553.63        628.86        31.25 o
   2   0  15        184.74        203.61        23.93 o
   3   0  15         66.10         69.71        11.32 o
   4   0  15         32.31         35.74         8.11 o
   5   0  15        320.06        371.36        23.07 o
   6   0  15          0.70        -11.65        11.65 o
   7   0  15         16.33         19.33         7.99 o
   8   0  15         63.12        113.16        38.00 o
   0   1  15         44.18         47.67         9.71 o
   1   1  15         68.50         62.23         7.96 o
   2   1  15          4.16          6.95         6.42 o
   3   1  15          0.27         -0.71         5.53 o
   4   1  15          0.00          0.49         4.83 o
   5   1  15         58.50         54.74         7.07 o
   6   1  15         14.40         19.73        11.06 o
   7   1  15         65.67         77.39        11.54 o
   8   1  15        446.16        547.84        24.00 o
   1   2  15          8.47          0.52         6.94 o
   2   2  15         66.75         61.63        10.27 o
   3   2  15          0.40          4.89         7.31 o
   4   2  15         40.86         46.48         5.95 o
   5   2  15         41.13         37.20         7.32 o
   6   2  15         99.46        101.53        11.43 o
   0   0  16        796.18        726.60        38.77 o
   1   0  16         15.03         18.68         6.25 o
   2   0  16         77.83        177.82        20.17 o
   3   0  16         97.32         95.47        15.32 o
                                                
